# Supplementary material for: Crystal structure of a one-dimensional helical-type silver(I) coordination polymer: catena-poly[[silver(I)-μ-N-(pyridin-4-ylmeth­yl)pyridine-3-amine-κ2 N:N′] nitrate dimethyl sulfoxide disolvate]
Source: Acta Crystallogr Sect E Struct Rep Online. 2014 Nov 15;70(Pt 12):507–9. doi: 10.1107/S1600536814024817 (PMC4257389; doi:10.1107/S1600536814024817)
Supplement: Supplementary file 1 [file e-70-00507-sup1.cif]

##############################################################################
#                                                                            #
# This CIF contains the data in a paper accepted for publication in          #
# Acta Crystallographica Section E. It conforms to the requirements of       #
# Notes for Authors for Acta Crystallographica Section E, and has been       #
# peer reviewed under the auspices of the IUCr Commission on Journals.       #
#                                                                            #
# Full details of the Crystallographic Information File format               #
# are given in the paper "The Crystallographic Information File (CIF):       #
# a New Standard Archive File for Crystallography" by S. R. Hall, F. H.      #
# Allen and I. D. Brown [Acta Cryst. (1991), A47, 655-685].                  #
#                                                                            #
# The current version of the core CIF dictionary is obtainable from          #
# ftp://ftp.iucr.org/pub/cif_core.dic.                                       #
#                                                                            #
# Software is freely available for graphical display of the structure(s)     #
# in this CIF. For information consult the CIF software page                 #
# http://www.iucr.org/resources/cif/software.                                #
#                                                                            #
# This file may be used for bona fide research purposes within the           #
# scientific community so long as proper attribution is given to the journal # 
# article from which it was obtained.                                        #
#                                                                            #
##############################################################################
data_I
_database_code_depnum_ccdc_archive 'CCDC 1033712'
_audit_creation_method     SHELXTL
_chemical_name_systematic
;\
<i>catena</i>-Poly[[silver(I)-\m-<i>N</i>-(pyridin-4-ylmethyl)pyridine-\
3-amine-\k^2^<i>N</i>:<i>N</i>'] nitrate dimethyl sulfoxide disolvate]
;
_chemical_name_common     ?
_chemical_formula_moiety     'C11 H11 Ag N3, N O3, 2(C2 H6 O S)'
_chemical_formula_sum     'C15 H23 Ag N4 O5 S2'
_chemical_formula_iupac     '[Ag (C11 H11 N3)] N O3, 2C2 H6 O S'
_chemical_formula_weight     511.36
_chemical_melting_point     ?
_symmetry_cell_setting     monoclinic
_symmetry_space_group_name_H-M     'P 21/c'
_symmetry_space_group_name_Hall     '-P 2ybc'
loop_
    _symmetry_equiv_pos_as_xyz
    'x, y, z'
    '-x, y+1/2, -z+1/2'
    '-x, -y, -z'
    'x, -y-1/2, z-1/2'
_cell_length_a     11.7046(6)
_cell_length_b     16.7871(8)
_cell_length_c     10.4922(5)
_cell_angle_alpha     90.00
_cell_angle_beta     91.9500(10)
_cell_angle_gamma     90.00
_cell_volume     2060.38(17)
_cell_formula_units_Z     4
_cell_measurement_reflns_used     7555
_cell_measurement_theta_min     2.29
_cell_measurement_theta_max     28.27
_cell_measurement_temperature     173(2)
_exptl_crystal_description     plate
_exptl_crystal_colour     colorless
_exptl_crystal_size_max     0.31
_exptl_crystal_size_mid     0.24
_exptl_crystal_size_min     0.12
_exptl_crystal_density_diffrn     1.649
_exptl_crystal_density_meas     ?
_exptl_crystal_density_method     'not measured'
_exptl_crystal_F_000     1040
_exptl_absorpt_coefficient_mu     1.214
_exptl_absorpt_correction_type     multi-scan
_exptl_absorpt_process_details
;
(<i>SADABS</i>; Bruker, 2000)
;
_exptl_absorpt_correction_T_min     0.7047
_exptl_absorpt_correction_T_max     0.8680
_exptl_special_details     ?
_diffrn_ambient_temperature     173(2)
_diffrn_radiation_type     MoK\a
_diffrn_radiation_wavelength     0.71073
_diffrn_radiation_source     'fine-focus sealed tube'
_diffrn_radiation_monochromator     graphite
_diffrn_measurement_device_type     'Bruker SMART CCD area-detector'
_diffrn_measurement_method     '\f and \w scans'
_diffrn_detector_area_resol_mean     ?
_diffrn_reflns_number     11476
_diffrn_reflns_av_R_equivalents     0.0627
_diffrn_reflns_av_sigmaI/netI     0.0461
_diffrn_reflns_theta_min     1.74
_diffrn_reflns_theta_max     25.99
_diffrn_reflns_theta_full     25.99
_diffrn_measured_fraction_theta_max     0.998
_diffrn_measured_fraction_theta_full     0.998
_diffrn_reflns_limit_h_min     -12
_diffrn_reflns_limit_h_max     14
_diffrn_reflns_limit_k_min     -20
_diffrn_reflns_limit_k_max     19
_diffrn_reflns_limit_l_min     -12
_diffrn_reflns_limit_l_max     12
_refine_special_details
;
Refinement of <i>F</i>^2^ against ALL reflections. The weighted <i>R</i>-factor
<i>wR</i> and goodness of fit <i>S</i> are based on <i>F</i>^2^, conventional
<i>R</i>-factors <i>R</i> are based on <i>F</i>, with <i>F</i> set to zero for
negative <i>F</i>^2^. The threshold expression of <i>F</i>^2^ >
\s(<i>F</i>^2^) is used only for calculating <i>R</i>-factors(gt) <i>etc</i>.
and is not relevant to the choice of reflections for refinement.
<i>R</i>-factors based on <i>F</i>^2^ are statistically about twice as large
as those based on <i>F</i>, and <i>R</i>- factors based on ALL data will be
even larger.
;
_reflns_number_total     4039
_reflns_number_gt     3485
_reflns_threshold_expression     I>2\s(I)
_refine_ls_structure_factor_coef     Fsqd
_refine_ls_matrix_type     full
_refine_ls_R_factor_all     0.0352
_refine_ls_R_factor_gt     0.0276
_refine_ls_wR_factor_gt     0.0708
_refine_ls_wR_factor_ref     0.0776
_refine_ls_goodness_of_fit_ref     1.079
_refine_ls_restrained_S_all     1.079
_refine_ls_number_reflns     4039
_refine_ls_number_parameters     255
_refine_ls_number_restraints     0
_refine_ls_hydrogen_treatment     constr
_refine_ls_weighting_scheme     calc
_refine_ls_weighting_details
         'calc w=1/[\s^2^(Fo^2^)+(0.0348P)^2^+1.0473P] where P=(Fo^2^+2Fc^2^)/3'
_atom_sites_solution_hydrogens     geom
_atom_sites_solution_primary     direct
_atom_sites_solution_secondary     difmap
_refine_ls_shift/su_max     0.001
_refine_ls_shift/su_mean     0.000
_refine_diff_density_max     0.576
_refine_diff_density_min     -0.628
_refine_ls_extinction_method     none
_refine_ls_extinction_coef     ?
loop_
    _atom_type_symbol
    _atom_type_description
    _atom_type_scat_dispersion_real
    _atom_type_scat_dispersion_imag
    _atom_type_scat_source
    'C' 'C' 0.0033 0.0016
                         'International Tables Vol C Tables 4.2.6.8 and 6.1.1.4'
    'H' 'H' 0.0000 0.0000
                         'International Tables Vol C Tables 4.2.6.8 and 6.1.1.4'
    'N' 'N' 0.0061 0.0033
                         'International Tables Vol C Tables 4.2.6.8 and 6.1.1.4'
    'O' 'O' 0.0106 0.0060
                         'International Tables Vol C Tables 4.2.6.8 and 6.1.1.4'
    'S' 'S' 0.1246 0.1234
                         'International Tables Vol C Tables 4.2.6.8 and 6.1.1.4'
    'Ag' 'Ag' -0.8971 1.1015
                         'International Tables Vol C Tables 4.2.6.8 and 6.1.1.4'
_computing_data_collection
;
<i>SMART</i> (Bruker, 2000)
;
_computing_cell_refinement
;
<i>SAINT-Plus</i> (Bruker, 2000)
;
_computing_data_reduction
;
<i>SAINT-Plus</i> (Bruker, 2000)
;
_computing_structure_solution
;
<i>SHELXS97</i> (Sheldrick, 2008)
;
_computing_structure_refinement
;
<i>SHELXL97</i> (Sheldrick, 2008)
;
_computing_molecular_graphics
;
<i>DIAMOND</i> (Brandenburg, 2005)
;
_computing_publication_material
;
<i>SHELXTL</i> (Sheldrick, 2008)
;
loop_
    _atom_site_type_symbol
    _atom_site_label
    _atom_site_fract_x
    _atom_site_fract_y
    _atom_site_fract_z
    _atom_site_U_iso_or_equiv
    _atom_site_adp_type
    _atom_site_calc_flag
    _atom_site_refinement_flags
    _atom_site_occupancy
    _atom_site_symmetry_multiplicity
    _atom_site_disorder_assembly
    _atom_site_disorder_group
    Ag Ag1 0.599664(17) 0.557957(11) 0.078155(18) 0.03159(9) Uani d . 1 1 . .
    N N1 0.64574(18) 0.46711(13) 0.2167(2) 0.0311(5) Uani d . 1 1 . .
    N N2 0.45491(18) 0.15285(12) 0.5486(2) 0.0287(5) Uani d . 1 1 . .
    N N3 0.6908(2) 0.29282(13) 0.6162(2) 0.0346(5) Uani d . 1 1 . .
    H H3 0.7182 0.3160 0.6859 0.092(15) Uiso calc R 1 1 . .
    C C1 0.7468(2) 0.42880(15) 0.2103(3) 0.0328(6) Uani d . 1 1 . .
    H H1 0.7945 0.4404 0.1412 0.039 Uiso calc R 1 1 . .
    C C2 0.7836(2) 0.37356(15) 0.2997(3) 0.0321(6) Uani d . 1 1 . .
    H H2 0.8551 0.3477 0.2911 0.039 Uiso calc R 1 1 . .
    C C3 0.7164(2) 0.35560(14) 0.4024(2) 0.0279(5) Uani d . 1 1 . .
    C C4 0.6126(2) 0.39512(16) 0.4087(3) 0.0355(6) Uani d . 1 1 . .
    H H4 0.5635 0.3849 0.4772 0.043 Uiso calc R 1 1 . .
    C C5 0.5808(2) 0.44944(16) 0.3151(3) 0.0373(6) Uani d . 1 1 . .
    H H5 0.5092 0.4755 0.3211 0.045 Uiso calc R 1 1 . .
    C C6 0.7578(2) 0.29614(15) 0.5034(3) 0.0336(6) Uani d . 1 1 . .
    H H6A 0.7585 0.2425 0.4644 0.040 Uiso calc R 1 1 . .
    H H6B 0.8375 0.3096 0.5294 0.040 Uiso calc R 1 1 . .
    C C7 0.5858(2) 0.25525(14) 0.6209(2) 0.0284(5) Uani d . 1 1 . .
    C C8 0.5553(2) 0.19125(14) 0.5408(2) 0.0270(5) Uani d . 1 1 . .
    H H8 0.6074 0.1744 0.4788 0.032 Uiso calc R 1 1 . .
    C C9 0.3803(2) 0.17604(17) 0.6358(3) 0.0350(6) Uani d . 1 1 . .
    H H9 0.3100 0.1483 0.6420 0.042 Uiso calc R 1 1 . .
    C C10 0.4037(3) 0.23941(17) 0.7165(3) 0.0388(6) Uani d . 1 1 . .
    H H10 0.3495 0.2553 0.7769 0.047 Uiso calc R 1 1 . .
    C C11 0.5062(2) 0.27946(16) 0.7091(2) 0.0356(6) Uani d . 1 1 . .
    H H11 0.5226 0.3234 0.7639 0.043 Uiso calc R 1 1 . .
    S S1 0.90399(6) 0.61772(4) 0.14218(7) 0.03541(16) Uani d . 1 1 . .
    O O4 0.78359(17) 0.64866(14) 0.1364(2) 0.0545(6) Uani d . 1 1 . .
    C C12 0.9849(2) 0.68750(17) 0.2364(3) 0.0392(7) Uani d . 1 1 . .
    H H12A 0.9627 0.6838 0.3254 0.047 Uiso calc R 1 1 . .
    H H12B 0.9699 0.7415 0.2046 0.047 Uiso calc R 1 1 . .
    H H12C 1.0665 0.6755 0.2309 0.047 Uiso calc R 1 1 . .
    C C13 0.9641(3) 0.6403(2) -0.0077(3) 0.0470(7) Uani d . 1 1 . .
    H H13A 0.9288 0.6065 -0.0741 0.071 Uiso calc R 1 1 . .
    H H13B 1.0467 0.6305 -0.0025 0.071 Uiso calc R 1 1 . .
    H H13C 0.9500 0.6964 -0.0287 0.071 Uiso calc R 1 1 . .
    S S2 0.85523(7) 0.61054(5) 0.61168(7) 0.0404(3) Uani d P 0.937(3) 1 A 1
    S S2' 0.8683(14) 0.5787(10) 0.4964(13) 0.060(5) Uani d P 0.063(3) 1 A 2
    O O5 0.95718(18) 0.64284(13) 0.5476(2) 0.0486(5) Uani d . 1 1 . .
    C C14 0.7356(3) 0.6311(3) 0.5101(4) 0.0866(14) Uani d . 1 1 . .
    H H14A 0.7204 0.6885 0.5099 0.104 Uiso calc PR 0.937(3) 1 A 1
    H H14B 0.6687 0.6026 0.5407 0.104 Uiso calc PR 0.937(3) 1 A 1
    H H14C 0.7512 0.6135 0.4234 0.104 Uiso calc PR 0.937(3) 1 A 1
    H H14D 0.7343 0.6771 0.4527 0.104 Uiso d PR 0.063(3) 1 A 2
    H H14E 0.7282 0.6493 0.5982 0.104 Uiso d PR 0.063(3) 1 A 2
    H H14F 0.6719 0.5954 0.4870 0.104 Uiso d PR 0.063(3) 1 A 2
    C C15 0.8616(4) 0.5055(2) 0.5930(5) 0.0829(14) Uani d . 1 1 . .
    H H15A 0.9245 0.4841 0.6466 0.100 Uiso calc PR 0.937(3) 1 A 1
    H H15B 0.8743 0.4926 0.5035 0.100 Uiso calc PR 0.937(3) 1 A 1
    H H15C 0.7893 0.4818 0.6185 0.100 Uiso calc PR 0.937(3) 1 A 1
    H H15D 0.9322 0.4742 0.5905 0.100 Uiso d PR 0.063(3) 1 A 2
    H H15E 0.7963 0.4716 0.5681 0.100 Uiso d PR 0.063(3) 1 A 2
    H H15F 0.8519 0.5256 0.6796 0.100 Uiso d PR 0.063(3) 1 A 2
    N N4 0.72721(19) 0.45059(12) -0.1442(2) 0.0309(5) Uani d . 1 1 . .
    O O1 0.7696(2) 0.50433(13) -0.0788(2) 0.0544(6) Uani d . 1 1 . .
    O O2 0.6392(2) 0.46146(17) -0.2082(3) 0.0807(10) Uani d . 1 1 . .
    O O3 0.77059(19) 0.38352(12) -0.1461(2) 0.0521(6) Uani d . 1 1 . .
loop_
    _atom_site_aniso_label
    _atom_site_aniso_U_11
    _atom_site_aniso_U_22
    _atom_site_aniso_U_33
    _atom_site_aniso_U_12
    _atom_site_aniso_U_13
    _atom_site_aniso_U_23
    Ag1 0.03243(13) 0.03166(13) 0.03064(12) 0.00682(8) 0.00031(9) 0.00448(8)
    N1 0.0263(11) 0.0307(11) 0.0361(12) 0.0013(9) -0.0021(9) 0.0028(9)
    N2 0.0270(11) 0.0292(11) 0.0298(11) -0.0012(8) 0.0004(9) -0.0015(9)
    N3 0.0403(13) 0.0306(11) 0.0324(12) -0.0062(9) -0.0075(10) 0.0020(9)
    C1 0.0271(13) 0.0353(14) 0.0360(14) 0.0018(10) 0.0035(11) -0.0005(11)
    C2 0.0249(12) 0.0312(13) 0.0402(14) 0.0039(10) -0.0003(11) -0.0028(11)
    C3 0.0261(12) 0.0207(11) 0.0365(13) -0.0034(9) -0.0055(11) -0.0014(10)
    C4 0.0284(13) 0.0354(14) 0.0427(15) 0.0014(11) 0.0040(12) 0.0086(12)
    C5 0.0266(13) 0.0375(15) 0.0480(17) 0.0055(11) 0.0022(12) 0.0085(12)
    C6 0.0279(13) 0.0272(13) 0.0451(15) -0.0028(10) -0.0075(12) 0.0051(11)
    C7 0.0359(14) 0.0239(12) 0.0249(11) -0.0003(10) -0.0053(10) 0.0037(10)
    C8 0.0285(12) 0.0272(12) 0.0253(12) 0.0015(10) -0.0010(10) -0.0009(9)
    C9 0.0301(13) 0.0391(15) 0.0358(14) 0.0001(11) 0.0030(11) -0.0003(12)
    C10 0.0436(16) 0.0423(16) 0.0309(13) 0.0084(13) 0.0071(12) -0.0037(12)
    C11 0.0474(16) 0.0306(13) 0.0283(12) 0.0044(12) -0.0044(12) -0.0053(11)
    S1 0.0319(3) 0.0323(3) 0.0423(4) -0.0020(3) 0.0062(3) -0.0029(3)
    O4 0.0266(10) 0.0654(14) 0.0718(15) -0.0028(10) 0.0073(10) -0.0272(13)
    C12 0.0343(15) 0.0469(17) 0.0360(14) -0.0019(12) -0.0018(12) -0.0044(13)
    C13 0.0429(17) 0.063(2) 0.0353(15) -0.0057(15) 0.0019(13) -0.0093(14)
    S2 0.0469(5) 0.0423(5) 0.0318(4) -0.0074(3) 0.0008(3) -0.0013(3)
    S2' 0.057(9) 0.081(11) 0.040(7) -0.001(7) 0.004(6) 0.001(7)
    O5 0.0421(12) 0.0470(12) 0.0565(13) -0.0080(9) 0.0009(10) 0.0018(10)
    C14 0.043(2) 0.141(4) 0.075(3) -0.001(2) -0.001(2) 0.009(3)
    C15 0.113(4) 0.042(2) 0.095(3) -0.023(2) 0.024(3) -0.003(2)
    N4 0.0269(11) 0.0321(12) 0.0340(12) 0.0015(9) 0.0039(9) -0.0025(9)
    O1 0.0673(15) 0.0464(12) 0.0498(13) -0.0149(11) 0.0055(11) -0.0193(11)
    O2 0.0514(15) 0.0690(17) 0.119(3) 0.0119(13) -0.0377(17) 0.0006(17)
    O3 0.0473(13) 0.0342(11) 0.0748(16) 0.0130(9) 0.0028(12) 0.0001(11)
_geom_special_details
;
All e.s.d.'s (except the e.s.d. in the dihedral angle between two l.s. planes)
are estimated using the full covariance matrix. The cell e.s.d.'s are taken
into account individually in the estimation of e.s.d.'s in distances, angles
and torsion angles; correlations between e.s.d.'s in cell parameters are only
used when they are defined by crystal symmetry. An approximate (isotropic)
treatment of cell e.s.d.'s is used for estimating e.s.d.'s involving l.s.
planes.
;
loop_
    _geom_bond_atom_site_label_1
    _geom_bond_atom_site_label_2
    _geom_bond_site_symmetry_2
    _geom_bond_distance
    _geom_bond_publ_flag
    Ag1 N2 2_655 2.158(2) ?
    Ag1 N1 . 2.162(2) ?
    N1 C5 . 1.337(4) ?
    N1 C1 . 1.350(3) ?
    N2 C9 . 1.343(4) ?
    N2 C8 . 1.345(3) ?
    N2 Ag1 2_645 2.158(2) ?
    N3 C7 . 1.383(3) ?
    N3 C6 . 1.443(4) ?
    N3 H3 . 0.8800 ?
    C1 C2 . 1.378(4) ?
    C1 H1 . 0.9500 ?
    C2 C3 . 1.389(4) ?
    C2 H2 . 0.9500 ?
    C3 C4 . 1.388(4) ?
    C3 C6 . 1.523(3) ?
    C4 C5 . 1.382(4) ?
    C4 H4 . 0.9500 ?
    C5 H5 . 0.9500 ?
    C6 H6A . 0.9900 ?
    C6 H6B . 0.9900 ?
    C7 C11 . 1.396(4) ?
    C7 C8 . 1.402(3) ?
    C8 H8 . 0.9500 ?
    C9 C10 . 1.381(4) ?
    C9 H9 . 0.9500 ?
    C10 C11 . 1.380(4) ?
    C10 H10 . 0.9500 ?
    C11 H11 . 0.9500 ?
    S1 O4 . 1.501(2) ?
    S1 C12 . 1.784(3) ?
    S1 C13 . 1.785(3) ?
    C12 H12A . 0.9800 ?
    C12 H12B . 0.9800 ?
    C12 H12C . 0.9800 ?
    C13 H13A . 0.9800 ?
    C13 H13B . 0.9800 ?
    C13 H13C . 0.9800 ?
    S2 O5 . 1.492(2) ?
    S2 C14 . 1.764(4) ?
    S2 C15 . 1.777(4) ?
    S2 H14E . 1.6245 ?
    S2 H15F . 1.5946 ?
    S2' O5 . 1.579(16) ?
    S2' C15 . 1.597(16) ?
    S2' C14 . 1.794(17) ?
    C14 H14A . 0.9800 ?
    C14 H14B . 0.9800 ?
    C14 H14C . 0.9800 ?
    C14 H14D . 0.9799 ?
    C14 H14E . 0.9799 ?
    C14 H14F . 0.9800 ?
    C15 H15A . 0.9800 ?
    C15 H15B . 0.9800 ?
    C15 H15C . 0.9800 ?
    C15 H15D . 0.9800 ?
    C15 H15E . 0.9801 ?
    C15 H15F . 0.9799 ?
    N4 O2 . 1.224(3) ?
    N4 O1 . 1.228(3) ?
    N4 O3 . 1.236(3) ?
loop_
    _geom_angle_atom_site_label_1
    _geom_angle_atom_site_label_2
    _geom_angle_atom_site_label_3
    _geom_angle_site_symmetry_1
    _geom_angle_site_symmetry_3
    _geom_angle
    _geom_angle_publ_flag
    N2 Ag1 N1 2_655 . 175.37(8) ?
    C5 N1 C1 . . 117.0(2) ?
    C5 N1 Ag1 . . 122.74(17) ?
    C1 N1 Ag1 . . 120.11(19) ?
    C9 N2 C8 . . 119.5(2) ?
    C9 N2 Ag1 . 2_645 116.62(17) ?
    C8 N2 Ag1 . 2_645 123.85(17) ?
    C7 N3 C6 . . 123.7(2) ?
    C7 N3 H3 . . 118.2 ?
    C6 N3 H3 . . 118.2 ?
    N1 C1 C2 . . 122.7(3) ?
    N1 C1 H1 . . 118.6 ?
    C2 C1 H1 . . 118.6 ?
    C1 C2 C3 . . 120.2(2) ?
    C1 C2 H2 . . 119.9 ?
    C3 C2 H2 . . 119.9 ?
    C4 C3 C2 . . 116.9(2) ?
    C4 C3 C6 . . 122.6(2) ?
    C2 C3 C6 . . 120.5(2) ?
    C5 C4 C3 . . 119.8(3) ?
    C5 C4 H4 . . 120.1 ?
    C3 C4 H4 . . 120.1 ?
    N1 C5 C4 . . 123.3(3) ?
    N1 C5 H5 . . 118.3 ?
    C4 C5 H5 . . 118.3 ?
    N3 C6 C3 . . 115.3(2) ?
    N3 C6 H6A . . 108.5 ?
    C3 C6 H6A . . 108.5 ?
    N3 C6 H6B . . 108.5 ?
    C3 C6 H6B . . 108.5 ?
    H6A C6 H6B . . 107.5 ?
    N3 C7 C11 . . 120.3(2) ?
    N3 C7 C8 . . 122.5(2) ?
    C11 C7 C8 . . 117.2(2) ?
    N2 C8 C7 . . 122.4(2) ?
    N2 C8 H8 . . 118.8 ?
    C7 C8 H8 . . 118.8 ?
    N2 C9 C10 . . 121.4(3) ?
    N2 C9 H9 . . 119.3 ?
    C10 C9 H9 . . 119.3 ?
    C11 C10 C9 . . 119.7(3) ?
    C11 C10 H10 . . 120.2 ?
    C9 C10 H10 . . 120.2 ?
    C10 C11 C7 . . 119.8(2) ?
    C10 C11 H11 . . 120.1 ?
    C7 C11 H11 . . 120.1 ?
    O4 S1 C12 . . 105.96(13) ?
    O4 S1 C13 . . 106.77(15) ?
    C12 S1 C13 . . 97.50(14) ?
    S1 C12 H12A . . 109.5 ?
    S1 C12 H12B . . 109.5 ?
    H12A C12 H12B . . 109.5 ?
    S1 C12 H12C . . 109.5 ?
    H12A C12 H12C . . 109.5 ?
    H12B C12 H12C . . 109.5 ?
    S1 C13 H13A . . 109.5 ?
    S1 C13 H13B . . 109.5 ?
    H13A C13 H13B . . 109.5 ?
    S1 C13 H13C . . 109.5 ?
    H13A C13 H13C . . 109.5 ?
    H13B C13 H13C . . 109.5 ?
    O5 S2 C14 . . 106.70(18) ?
    O5 S2 C15 . . 105.90(18) ?
    C14 S2 C15 . . 99.3(3) ?
    O5 S2 H14E . . 124.0 ?
    C15 S2 H14E . . 115.4 ?
    O5 S2 H15F . . 124.0 ?
    C14 S2 H15F . . 114.4 ?
    H14E S2 H15F . . 111.1 ?
    O5 S2' C15 . . 110.8(9) ?
    O5 S2' C14 . . 101.6(9) ?
    C15 S2' C14 . . 105.3(9) ?
    S2 O5 S2' . . 51.5(6) ?
    S2 C14 H14A . . 109.5 ?
    S2' C14 H14A . . 129.7 ?
    S2 C14 H14B . . 109.5 ?
    S2' C14 H14B . . 119.4 ?
    H14A C14 H14B . . 109.5 ?
    S2 C14 H14C . . 109.5 ?
    S2' C14 H14C . . 65.7 ?
    H14A C14 H14C . . 109.5 ?
    H14B C14 H14C . . 109.5 ?
    S2 C14 H14D . . 121.4 ?
    S2' C14 H14D . . 109.4 ?
    H14B C14 H14D . . 126.1 ?
    H14C C14 H14D . . 70.5 ?
    S2 C14 H14E . . 65.5 ?
    S2' C14 H14E . . 109.5 ?
    H14A C14 H14E . . 70.9 ?
    H14B C14 H14E . . 75.3 ?
    H14C C14 H14E . . 174.3 ?
    H14D C14 H14E . . 109.5 ?
    S2 C14 H14F . . 127.7 ?
    S2' C14 H14F . . 109.5 ?
    H14A C14 H14F . . 117.6 ?
    H14C C14 H14F . . 75.5 ?
    H14D C14 H14F . . 109.5 ?
    H14E C14 H14F . . 109.5 ?
    S2' C15 S2 . . 46.3(6) ?
    S2' C15 H15A . . 126.5 ?
    S2 C15 H15A . . 109.5 ?
    S2' C15 H15B . . 63.2 ?
    S2 C15 H15B . . 109.5 ?
    H15A C15 H15B . . 109.5 ?
    S2' C15 H15C . . 123.2 ?
    S2 C15 H15C . . 109.5 ?
    H15A C15 H15C . . 109.5 ?
    H15B C15 H15C . . 109.5 ?
    S2' C15 H15D . . 109.6 ?
    S2 C15 H15D . . 124.9 ?
    H15B C15 H15D . . 72.5 ?
    H15C C15 H15D . . 121.8 ?
    S2' C15 H15E . . 109.4 ?
    S2 C15 H15E . . 124.8 ?
    H15A C15 H15E . . 120.3 ?
    H15B C15 H15E . . 76.1 ?
    H15D C15 H15E . . 109.5 ?
    S2' C15 H15F . . 109.4 ?
    S2 C15 H15F . . 63.1 ?
    H15A C15 H15F . . 72.7 ?
    H15B C15 H15F . . 172.3 ?
    H15C C15 H15F . . 76.1 ?
    H15D C15 H15F . . 109.5 ?
    H15E C15 H15F . . 109.5 ?
    O2 N4 O1 . . 120.9(2) ?
    O2 N4 O3 . . 117.7(2) ?
    O1 N4 O3 . . 121.3(2) ?
loop_
    _geom_torsion_atom_site_label_1
    _geom_torsion_atom_site_label_2
    _geom_torsion_atom_site_label_3
    _geom_torsion_atom_site_label_4
    _geom_torsion_site_symmetry_1
    _geom_torsion_site_symmetry_2
    _geom_torsion_site_symmetry_3
    _geom_torsion_site_symmetry_4
    _geom_torsion
    _geom_torsion_publ_flag
    C5 N1 C1 C2 . . . . 0.1(4) ?
    Ag1 N1 C1 C2 . . . . 176.35(19) ?
    N1 C1 C2 C3 . . . . -0.5(4) ?
    C1 C2 C3 C4 . . . . 0.4(4) ?
    C1 C2 C3 C6 . . . . -178.5(2) ?
    C2 C3 C4 C5 . . . . 0.0(4) ?
    C6 C3 C4 C5 . . . . 178.9(2) ?
    C1 N1 C5 C4 . . . . 0.3(4) ?
    Ag1 N1 C5 C4 . . . . -175.8(2) ?
    C3 C4 C5 N1 . . . . -0.4(4) ?
    C7 N3 C6 C3 . . . . 76.5(3) ?
    C4 C3 C6 N3 . . . . -9.4(3) ?
    C2 C3 C6 N3 . . . . 169.5(2) ?
    C6 N3 C7 C11 . . . . -154.1(2) ?
    C6 N3 C7 C8 . . . . 27.1(4) ?
    C9 N2 C8 C7 . . . . 0.0(4) ?
    Ag1 N2 C8 C7 2_645 . . . 176.86(17) ?
    N3 C7 C8 N2 . . . . 177.5(2) ?
    C11 C7 C8 N2 . . . . -1.3(3) ?
    C8 N2 C9 C10 . . . . 1.0(4) ?
    Ag1 N2 C9 C10 2_645 . . . -176.0(2) ?
    N2 C9 C10 C11 . . . . -0.8(4) ?
    C9 C10 C11 C7 . . . . -0.5(4) ?
    N3 C7 C11 C10 . . . . -177.3(2) ?
    C8 C7 C11 C10 . . . . 1.5(4) ?
    C14 S2 O5 S2' . . . . -58.3(8) ?
    C15 S2 O5 S2' . . . . 46.9(8) ?
    C15 S2' O5 S2 . . . . -56.6(7) ?
    C14 S2' O5 S2 . . . . 54.9(5) ?
    O5 S2 C14 S2' . . . . 57.3(8) ?
    C15 S2 C14 S2' . . . . -52.5(8) ?
    O5 S2' C14 S2 . . . . -51.1(5) ?
    C15 S2' C14 S2 . . . . 64.6(6) ?
    O5 S2' C15 S2 . . . . 49.4(6) ?
    C14 S2' C15 S2 . . . . -59.7(7) ?
    O5 S2 C15 S2' . . . . -51.4(8) ?
    C14 S2 C15 S2' . . . . 59.1(8) ?
loop_
    _geom_hbond_atom_site_label_D
    _geom_hbond_atom_site_label_H
    _geom_hbond_atom_site_label_A
    _geom_hbond_site_symmetry_A
    _geom_hbond_distance_DH
    _geom_hbond_distance_HA
    _geom_hbond_distance_DA
    _geom_hbond_angle_DHA
    _geom_hbond_publ_flag
    N3 H3 O3 1_556 0.88 2.17 3.042(3) 173.3 y
    C1 H1 O1 . 0.95 2.55 3.306(4) 136.4 y
    C5 H5 O2 3_665 0.95 2.32 3.151(3) 145.4 y
    C6 H6A O3 4_566 0.99 2.42 3.405(4) 174.8 y
    C8 H8 O3 4_566 0.95 2.55 3.480(4) 167.6 y
    C10 H10 O4 3_666 0.95 2.44 3.309(4) 152.2 y
    C12 H12A O5 . 0.98 2.43 3.377(4) 161.4 y
    C12 H12B O5 4_575 0.98 2.55 3.478(4) 158.6 y
    C12 H12C O3 3_765 0.98 2.35 3.270(4) 156.0 y
    C13 H13A O1 . 0.98 2.53 3.292(4) 134.4 y
    C15 H15C O2 1_556 0.98 2.59 3.470(6) 148.9 y
_iucr_refine_instructions_details
;
TITL 2n3AgN-2 in P2(1)/c
CELL 0.71073  11.7046  16.7871  10.4922  90  91.950  90
ZERR       4   0.0006   0.0008   0.0005   0   0.001   0
LATT 1
SYMM -X,0.5+Y,0.5-Z
SFAC C H N O S Ag
UNIT 60 92 16 20 8 4
OMIT -4 52
SIZE 0.12 0.24 0.31
TEMP -100
L.S. 7
PLAN  20
ACTA
BOND $H
CONF
FMAP 2
EQIV $1 x, y, z+1
EQIV $2 -x+1, -y+1, -z
EQIV $3 x, 1/2-y, 1/2+z
EQIV $4 -x+1, -y+1, -z+1
EQIV $5 x, 3/2-y, -1/2+z
EQIV $6 -x+2, -y+1, -z
EQIV $7 x, 1/2-y, -1/2+z
EQIV $8 -x+1, 1/2+y, 1/2-z
RTAB A..B Ag1 Ag1_$2
RTAB A..B Ag1 O1
RTAB A..B Ag1 O4
RTAB A..B Ag1 O2_$2
HTAB N3 O3_$1
HTAB C1 O1
HTAB C4 N3
HTAB C5 O2_$2
HTAB C6 O3_$3
HTAB C8 O3_$3
HTAB C10 O4_$4
HTAB C12 O5
HTAB C12 O5_$5
HTAB C12 O3_$6
HTAB C13 O1
HTAB C15 O2_$1
MPLA 6 N1 C1 C2 C3 C4 C5
MPLA 6 N2 C7 C8 C9 C10 C11
MPLA 6 N1 C1 C2 C3 C4 C5
MPLA 6 N2_$7 C7_$7 C8_$7 C9_$7 C10_$7 C11_$7
MPLA 6 N1 C1 C2 C3 C4 C5
MPLA 6 N2_$8 C7_$8 C8_$8 C9_$8 C10_$8 C11_$8
WGHT    0.034800    1.047300
FVAR       0.21650   0.93675
AG1   6    0.599664    0.557957    0.078155    11.00000    0.03243    0.03166 =
         0.03064    0.00448    0.00031    0.00682
N1    3    0.645736    0.467111    0.216659    11.00000    0.02630    0.03074 =
         0.03607    0.00281   -0.00207    0.00125
N2    3    0.454906    0.152851    0.548642    11.00000    0.02701    0.02921 =
         0.02980   -0.00153    0.00036   -0.00124
N3    3    0.690753    0.292824    0.616198    11.00000    0.04026    0.03056 =
         0.03243    0.00202   -0.00749   -0.00616
AFIX  43
H3    2    0.718201    0.316016    0.685950    11.00000    0.09153
AFIX   0
C1    1    0.746764    0.428804    0.210281    11.00000    0.02712    0.03525 =
         0.03604   -0.00048    0.00349    0.00184
AFIX  43
H1    2    0.794505    0.440412    0.141240    11.00000   -1.20000
AFIX   0
C2    1    0.783551    0.373563    0.299733    11.00000    0.02488    0.03121 =
         0.04018   -0.00284   -0.00025    0.00394
AFIX  43
H2    2    0.855064    0.347696    0.291116    11.00000   -1.20000
AFIX   0
C3    1    0.716363    0.355603    0.402441    11.00000    0.02610    0.02074 =
         0.03651   -0.00140   -0.00551   -0.00336
C4    1    0.612580    0.395116    0.408747    11.00000    0.02837    0.03542 =
         0.04274    0.00856    0.00396    0.00143
AFIX  43
H4    2    0.563542    0.384862    0.477169    11.00000   -1.20000
AFIX   0
C5    1    0.580817    0.449436    0.315139    11.00000    0.02656    0.03748 =
         0.04797    0.00853    0.00224    0.00548
AFIX  43
H5    2    0.509188    0.475549    0.321083    11.00000   -1.20000
AFIX   0
C6    1    0.757766    0.296143    0.503393    11.00000    0.02787    0.02721 =
         0.04505    0.00513   -0.00747   -0.00284
AFIX  23
H6A   2    0.758535    0.242450    0.464405    11.00000   -1.20000
H6B   2    0.837531    0.309639    0.529400    11.00000   -1.20000
AFIX   0
C7    1    0.585838    0.255254    0.620874    11.00000    0.03593    0.02387 =
         0.02494    0.00374   -0.00527   -0.00029
C8    1    0.555294    0.191253    0.540846    11.00000    0.02854    0.02716 =
         0.02528   -0.00089   -0.00102    0.00148
AFIX  43
H8    2    0.607420    0.174399    0.478844    11.00000   -1.20000
AFIX   0
C9    1    0.380345    0.176042    0.635773    11.00000    0.03013    0.03909 =
         0.03579   -0.00034    0.00299    0.00010
AFIX  43
H9    2    0.310031    0.148279    0.642018    11.00000   -1.20000
AFIX   0
C10   1    0.403705    0.239412    0.716522    11.00000    0.04362    0.04230 =
         0.03087   -0.00370    0.00710    0.00844
AFIX  43
H10   2    0.349468    0.255340    0.776850    11.00000   -1.20000
AFIX   0
C11   1    0.506224    0.279458    0.709105    11.00000    0.04741    0.03065 =
         0.02833   -0.00527   -0.00444    0.00444
AFIX  43
H11   2    0.522578    0.323362    0.763868    11.00000   -1.20000
AFIX   0
S1    5    0.903992    0.617720    0.142180    11.00000    0.03193    0.03232 =
         0.04232   -0.00292    0.00625   -0.00196
O4    4    0.783595    0.648664    0.136397    11.00000    0.02658    0.06538 =
         0.07183   -0.02719    0.00727   -0.00280
C12   1    0.984881    0.687496    0.236361    11.00000    0.03434    0.04695 =
         0.03601   -0.00442   -0.00177   -0.00191
AFIX  33
H12A  2    0.962694    0.683775    0.325390    11.00000   -1.20000
H12B  2    0.969873    0.741510    0.204553    11.00000   -1.20000
H12C  2    1.066521    0.675543    0.230889    11.00000   -1.20000
AFIX   0
C13   1    0.964138    0.640329   -0.007686    11.00000    0.04289    0.06291 =
         0.03530   -0.00929    0.00190   -0.00570
AFIX  33
H13A  2    0.928777    0.606468   -0.074103    11.00000   -1.50000
H13B  2    1.046699    0.630502   -0.002541    11.00000   -1.50000
H13C  2    0.949953    0.696426   -0.028676    11.00000   -1.50000
AFIX   0
PART   1
S2    5    0.855231    0.610539    0.611681    21.00000    0.04693    0.04235 =
         0.03179   -0.00129    0.00076   -0.00743
PART   2
S2'   5    0.868275    0.578716    0.496381   -21.00000    0.05747    0.08111 =
         0.04028    0.00075    0.00370   -0.00113
PART   0
O5    4    0.957183    0.642835    0.547583    11.00000    0.04212    0.04700 =
         0.05654    0.00178    0.00094   -0.00798
C14   1    0.735606    0.631064    0.510133    11.00000    0.04290    0.14126 =
         0.07533    0.00913   -0.00131   -0.00109
AFIX  33
PART   1
H14A  2    0.720445    0.688478    0.509924    21.00000   -1.20000
H14B  2    0.668745    0.602622    0.540709    21.00000   -1.20000
H14C  2    0.751181    0.613492    0.423363    21.00000   -1.20000
PART   2
H14D  2    0.734266    0.677124    0.452723   -21.00000   -1.20000
H14E  2    0.728206    0.649274    0.598203   -21.00000   -1.20000
H14F  2    0.671926    0.595414    0.486983   -21.00000   -1.20000
AFIX   0
PART   0
C15   1    0.861552    0.505464    0.592954    11.00000    0.11335    0.04174 =
         0.09508   -0.00270    0.02374   -0.02291
AFIX  33
PART   1
H15A  2    0.924501    0.484087    0.646615    21.00000   -1.20000
H15B  2    0.874337    0.492582    0.503461    21.00000   -1.20000
H15C  2    0.789304    0.481762    0.618456    21.00000   -1.20000
PART   2
H15D  2    0.932192    0.474244    0.590474   -21.00000   -1.20000
H15E  2    0.796302    0.471604    0.568134   -21.00000   -1.20000
H15F  2    0.851892    0.525624    0.679574   -21.00000   -1.20000
AFIX   0
PART   0
N4    3    0.727207    0.450592   -0.144155    11.00000    0.02689    0.03212 =
         0.03396   -0.00246    0.00388    0.00148
O1    4    0.769614    0.504334   -0.078775    11.00000    0.06728    0.04642 =
         0.04980   -0.01927    0.00547   -0.01488
O2    4    0.639197    0.461456   -0.208211    11.00000    0.05137    0.06899 =
         0.11904    0.00060   -0.03769    0.01187
O3    4    0.770586    0.383516   -0.146072    11.00000    0.04729    0.03423 =
         0.07481    0.00008    0.00285    0.01295
HKLF 4
END
;
data_New_Global_Publ_Block
_journal_date_recd_electronic     2014-11-10
_journal_date_accepted     2014-11-12
_journal_name_full     'Acta Crystallographica, Section E'
_journal_year     2014
_journal_volume     70
_journal_issue     12
_journal_page_first     507
_journal_page_last     509
_journal_paper_category     GM
_journal_paper_doi     10.1107/S1600536814024817
_journal_coeditor_code     HG5419
_publ_contact_author_name     'Ki-Min Park'
_publ_contact_author_address
;
Research Institute of Natural Sciences,
Gyeongsang National University, Jinju 660-701, Republic of Korea
;
_publ_contact_author_email     'kmpark@gnu.ac.kr'
_publ_contact_author_fax     '+82-55-753-7614'
_publ_contact_author_phone     '+82-55-772-2788'
_publ_section_title
;\
Crystal structure of a one-dimensional helical-type silver(I) coordination
polymer:
<i>catena</i>-poly[[silver(I)-\m-<i>N</i>-(pyridin-4-ylmethyl)pyridine-3-\
amine-\k^2^<i>N</i>:<i>N</i>'] nitrate dimethyl sulfoxide disolvate]
;
loop_
    _publ_author_name
    _publ_author_footnote
    _publ_author_address
    'Moon, Bokhee' .
;
Busan International High School, Busan 614-100, Republic of Korea
;
    'Jeon, Youngeun' .
;
Department of Chemistry, Gyeongsang National University,
Jinju 660-701, Republic of Korea
;
    'Moon, Suk-Hee' .
;
Department of Food & Nutrition, Kyungnam College of Information and Technology,
Busan 617-701, Republic of Korea
;
    'Park, Ki-Min' .
;
Research Institute of Natural Sciences, Gyeongsang National University,
Jinju 660-701, Republic of Korea
;
_publ_section_synopsis
;
The reaction of Ag^I^ atom with the unsymmetrical ligand
<i>N</i>-(pyridin-4-ylmethyl)pyridine-3-amine afforded a helical chain. The
Ag^I^ atom adopts a slightly distorted linear coordination geometry. The
symmetry-related right- and left-handed helical chains are alternately
arranged <i>via</i> Ag...Ag interactions and \p--\p stacking interactions,
resulting in the formation of a two-dimensional supramolecular network.
;
