# Supplementary material for: Crystal structure of a one-dimensional helical-type silver(I) coordination polymer: catena-poly[[silver(I)-μ-N-(pyridin-4-ylmeth­yl)pyridine-3-amine-κ2 N:N′] nitrate dimethyl sulfoxide disolvate]
Source: Acta Crystallogr Sect E Struct Rep Online. 2014 Nov 15;70(Pt 12):507–9. doi: 10.1107/S1600536814024817 (PMC4257389; doi:10.1107/S1600536814024817)
Supplement: Supplementary file 2 [file e-70-00507-Isup2.hkl]

# 
# h,k,l, Fc-squared, Fo-squared, sigma(Fo-squared) and status flag 
# 
data_I
_shelx_title ' 2n3AgN-2 in P2(1)/c' 
_shelx_refln_list_code          4 
_shelx_F_calc_maximum      324.43 
_exptl_crystal_F_000      1040.00 
_reflns_d_resolution_high  0.8108 
 
loop_ 
 _symmetry_equiv_pos_as_xyz 
 'x, y, z' 
 '-x, y+1/2, -z+1/2' 
 '-x, -y, -z' 
 'x, -y-1/2, z-1/2' 
 
_cell_length_a    11.7046 
_cell_length_b    16.7871 
_cell_length_c    10.4922 
_cell_angle_alpha  90.000 
_cell_angle_beta   91.950 
_cell_angle_gamma  90.000 
 
_shelx_F_squared_multiplier     1.000 
 
loop_ 
 _refln_index_h 
 _refln_index_k 
 _refln_index_l 
 _refln_F_squared_calc 
 _refln_F_squared_meas 
 _refln_F_squared_sigma 
 _refln_observed_status 
   1   0   0    23958.93    16304.37    103.90 o 
   2   0   0      537.44      610.43     37.98 o 
   3   0   0     2841.19     3206.53    286.31 o 
   4   0   0     8678.02     8415.42    543.39 o 
   5   0   0    24721.85    26114.70   2208.75 o 
   6   0   0    27618.38    29136.74   2276.16 o 
   7   0   0      754.64      782.25     30.61 o 
   8   0   0     4945.88     4669.30    195.42 o 
   9   0   0     2276.62     2312.22     53.98 o 
  10   0   0     3118.99     2918.54     63.36 o 
  11   0   0     2624.75     2411.21     60.80 o 
  12   0   0      119.77      175.58     27.73 o 
  13   0   0      268.05      281.19     32.43 o 
  14   0   0      444.19      515.23     40.32 o 
   1   1   0      268.04      275.41     13.03 o 
   2   1   0     3874.18     3872.06     38.56 o 
   3   1   0    26113.58    25658.81   1229.71 o 
   4   1   0       22.06       37.95      6.84 o 
   5   1   0      218.99      197.23      6.86 o 
   6   1   0     1598.67     1841.42    104.25 o 
   7   1   0      580.28      586.54     15.20 o 
   8   1   0     1177.74     1117.76     37.14 o 
   9   1   0        2.88       -7.56      8.51 o 
  10   1   0        0.44       -2.18     15.15 o 
  11   1   0      583.94      511.60     23.37 o 
  12   1   0       88.06      116.88     25.39 o 
  13   1   0      342.62      338.50     32.00 o 
  14   1   0        0.96       43.31     19.01 o 
   0   2   0    13050.57    13869.26     88.75 o 
   1   2   0     3797.50     3962.92    116.98 o 
   2   2   0     3094.99     3210.78     51.86 o 
   3   2   0      409.16      472.92     10.93 o 
   4   2   0    17420.45    16867.03    696.72 o 
   5   2   0     7342.77     6884.05    217.38 o 
   6   2   0     4856.48     4474.31    176.36 o 
   7   2   0       43.82       34.23      5.71 o 
   8   2   0     1698.89     1796.34    128.33 o 
   9   2   0     1568.04     1595.55     79.24 o 
  10   2   0      828.37      797.18     36.38 o 
  11   2   0      432.44      422.11     22.48 o 
  12   2   0      187.83      206.05     21.76 o 
  13   2   0        3.11      -25.24     13.95 o 
  14   2   0      124.44      127.45     21.44 o 
   1   3   0     7141.83     7321.34     78.84 o 
   2   3   0       11.75       46.09     10.61 o 
   3   3   0    33721.43    32353.19    843.15 o 
   4   3   0     2927.61     2878.13    102.58 o 
   5   3   0       69.37       55.86      8.81 o 
   6   3   0       36.17       78.37      6.56 o 
   7   3   0     4083.65     3957.80    151.98 o 
   8   3   0     4235.45     4240.45    269.29 o 
   9   3   0     1871.10     1877.22     93.68 o 
  10   3   0      109.67      114.02     12.68 o 
  11   3   0      601.57      523.60     23.89 o 
  12   3   0     1817.32     1787.05     53.34 o 
  13   3   0     1540.54     1581.21     40.94 o 
  14   3   0       53.41       44.68     17.69 o 
   0   4   0    11409.85    11633.85     62.08 o 
   1   4   0    23101.06    24223.22    372.41 o 
   2   4   0      268.16      317.76     16.41 o 
   3   4   0     1822.46     1768.66     53.54 o 
   4   4   0      478.85      600.70     11.77 o 
   5   4   0     1238.28     1266.18     39.69 o 
   6   4   0      278.84      323.01     13.71 o 
   7   4   0       60.05      106.17      8.30 o 
   8   4   0        6.34       -2.05      6.64 o 
   9   4   0      192.59      232.65     14.82 o 
  10   4   0       42.11       59.60     11.43 o 
  11   4   0      186.18      185.30     36.59 o 
  12   4   0      492.95      447.59     24.66 o 
  13   4   0      210.78      209.38     22.81 o 
  14   4   0        3.90      -36.06     18.03 o 
   1   5   0      678.71      638.91     10.20 o 
   2   5   0    13918.10    14244.56    141.66 o 
   3   5   0     4612.49     4382.49    127.02 o 
   4   5   0     8993.57     8711.62    183.00 o 
   5   5   0      632.36      724.24     28.45 o 
   6   5   0     1807.94     1614.30     56.69 o 
   7   5   0     6637.68     6777.45    269.73 o 
   8   5   0     5917.89     5893.90    232.03 o 
   9   5   0     3434.83     3485.61    143.41 o 
  10   5   0       14.53        7.25     10.04 o 
  11   5   0      964.12     1005.05     48.82 o 
  12   5   0     3006.41     2881.95    151.37 o 
  13   5   0      908.35      929.10     33.41 o 
  14   5   0      361.44      397.35     31.36 o 
   0   6   0     1234.14     1163.58     21.12 o 
   1   6   0     7527.43     7861.70     31.85 o 
   2   6   0      474.67      517.44      9.86 o 
   3   6   0       52.27       53.17      5.43 o 
   4   6   0    10967.12    10946.92    448.14 o 
   5   6   0     2550.29     2742.45     66.71 o 
   6   6   0     3529.10     3838.53     90.70 o 
   7   6   0      968.33     1006.84     37.25 o 
   8   6   0      828.78      880.32     25.04 o 
   9   6   0     2114.47     2085.07     59.70 o 
  10   6   0     2112.61     2173.52     50.28 o 
  11   6   0      931.31      958.75     28.67 o 
  12   6   0      650.92      632.87     65.39 o 
  13   6   0       19.03       19.37     16.85 o 
   1   7   0      422.95      421.47      9.02 o 
   2   7   0     8748.37     8548.93     88.41 o 
   3   7   0      109.27      126.78      7.60 o 
   4   7   0     5793.84     6088.04    140.58 o 
   5   7   0     1835.17     2035.23     49.77 o 
   6   7   0     5693.69     6049.69    235.94 o 
   7   7   0      943.69     1027.93     17.87 o 
   8   7   0     1755.46     1689.38     56.08 o 
   9   7   0      852.26      854.15     27.41 o 
  10   7   0      172.65      229.72     13.66 o 
  11   7   0      839.71      841.24     36.31 o 
  12   7   0     1350.62     1340.64     72.00 o 
  13   7   0      263.42      271.28     24.62 o 
   0   8   0      675.41      505.41     17.71 o 
   1   8   0    26018.12    25868.33     67.69 o 
   2   8   0     2406.72     2580.58     22.37 o 
   3   8   0     7428.16     7653.29     69.04 o 
   4   8   0     3051.22     3085.25     61.02 o 
   5   8   0     9327.38     9808.76    208.93 o 
   6   8   0     1949.80     1999.98     55.64 o 
   7   8   0     1528.75     1542.54     60.11 o 
   8   8   0      232.01      279.55     12.57 o 
   9   8   0     3189.65     3309.09     64.49 o 
  10   8   0     1324.00     1441.41     32.94 o 
  11   8   0      444.67      467.89     17.02 o 
  12   8   0      161.83      152.33     16.99 o 
  13   8   0       36.01       17.59     16.73 o 
   1   9   0       20.35       42.75     11.60 o 
   2   9   0     1903.93     1994.71     22.39 o 
   3   9   0       25.06       16.23      5.67 o 
   4   9   0        0.05       13.07      4.45 o 
   5   9   0     2134.62     2286.34     61.77 o 
   6   9   0      411.43      394.21     19.32 o 
   7   9   0      386.37      418.63     14.04 o 
   8   9   0      153.48      203.91     12.09 o 
   9   9   0        1.42      -15.30      7.65 o 
  10   9   0      110.53      108.94     11.79 o 
  11   9   0      113.00      137.50     13.31 o 
  12   9   0        3.75      -13.60     13.02 o 
   0  10   0     6931.77     7408.15     66.99 o 
   1  10   0    12605.93    13305.89     52.21 o 
   2  10   0     1872.41     1867.36     27.31 o 
   3  10   0     3816.14     4063.71     84.36 o 
   4  10   0     1546.14     1629.63     31.19 o 
   5  10   0     8237.21     8213.10    217.22 o 
   6  10   0     4570.53     4725.42    142.24 o 
   7  10   0      497.96      523.32     25.37 o 
   8  10   0       29.45       38.92      8.87 o 
   9  10   0     2565.23     2627.61     54.20 o 
  10  10   0     1449.25     1487.67     36.24 o 
  11  10   0      609.58      624.61     19.93 o 
  12  10   0       33.86       23.02     11.90 o 
   1  11   0     1981.20     1939.56     22.47 o 
   2  11   0    15797.43    15835.61    299.56 o 
   3  11   0     1377.64     1461.79     16.62 o 
   4  11   0     2290.68     2346.98     50.41 o 
   5  11   0      216.60      208.52     11.01 o 
   6  11   0     5131.94     5378.94    170.57 o 
   7  11   0      500.90      506.93     18.82 o 
   8  11   0      382.96      396.60     14.76 o 
   9  11   0      157.74      161.55     12.68 o 
  10  11   0       13.85        3.91     10.21 o 
  11  11   0      693.83      778.94     25.30 o 
  12  11   0     1261.62     1321.82     32.12 o 
   0  12   0     6781.34     6526.82     69.34 o 
   1  12   0       38.60       55.29      8.10 o 
   2  12   0       16.74       15.54      5.57 o 
   3  12   0       86.45       98.15      7.77 o 
   4  12   0      378.19      396.35     13.18 o 
   5  12   0        7.48       10.82      7.38 o 
   6  12   0      493.34      486.01     14.98 o 
   7  12   0        3.22      -16.63      8.31 o 
   8  12   0       13.08        1.05      8.97 o 
   9  12   0        0.24        7.87     11.47 o 
  10  12   0      274.43      284.91     19.00 o 
  11  12   0       47.21       21.00     14.00 o 
   1  13   0      260.63      297.82      9.57 o 
   2  13   0     4188.86     4183.75     77.99 o 
   3  13   0     8223.29     8473.86    144.78 o 
   4  13   0     1227.07     1274.47     20.22 o 
   5  13   0        0.57      -10.42      7.10 o 
   6  13   0     2337.36     2388.03     86.36 o 
   7  13   0     1612.99     1691.42     30.36 o 
   8  13   0     1399.44     1418.84     40.51 o 
   9  13   0      875.27      912.72     25.45 o 
  10  13   0        0.32      -16.65     11.82 o 
  11  13   0      408.95      457.77     22.76 o 
   0  14   0       39.18       51.77     20.80 o 
   1  14   0      300.54      284.30     14.32 o 
   2  14   0       67.87       83.27      7.63 o 
   3  14   0      117.35      149.71     12.74 o 
   4  14   0     1200.08     1226.95     29.87 o 
   5  14   0       96.61       88.38     17.11 o 
   6  14   0      121.86      136.96     14.15 o 
   7  14   0        7.19      -15.89     10.22 o 
   8  14   0        0.42       -9.24     11.13 o 
   9  14   0      283.38      273.96     18.40 o 
  10  14   0       77.12       37.59     14.75 o 
   1  15   0      756.86      753.39     27.89 o 
   2  15   0      166.95      179.11     15.46 o 
   3  15   0     2872.83     2877.53    101.74 o 
   4  15   0        1.17      -13.45      9.67 o 
   5  15   0      473.00      496.44     19.46 o 
   6  15   0        3.56        0.75     11.60 o 
   7  15   0     1479.48     1438.39     47.63 o 
   8  15   0      790.95      786.70     24.89 o 
   9  15   0      456.78      459.33     21.77 o 
   0  16   0     5360.90     5536.91     83.42 o 
   1  16   0      367.12      389.49     20.78 o 
   2  16   0      112.38      125.79     16.48 o 
   3  16   0       31.67       42.67     14.31 o 
   4  16   0     1507.25     1558.51     31.69 o 
   5  16   0     2322.03     2317.49     35.75 o 
   6  16   0     2783.38     2772.94     57.20 o 
   7  16   0      251.41      280.08     19.43 o 
   8  16   0      188.51      174.10     17.46 o 
   9  16   0      207.36      214.80     24.66 o 
   1  17   0       21.75       50.56     22.19 o 
   2  17   0       22.41       28.18     13.97 o 
   3  17   0       16.24       17.93     25.39 o 
   4  17   0      286.96      308.08     23.44 o 
   5  17   0       54.65       32.97     16.89 o 
   6  17   0      217.04      201.43     22.47 o 
   7  17   0        0.45       -5.65     23.36 o 
   8  17   0        0.21      -11.44     19.84 o 
   1  18   0      505.30      548.84     25.16 o 
   2  18   0       90.84       89.12     17.80 o 
   3  18   0      123.67      115.69     24.43 o 
   4  18   0     1957.98     2096.28     44.98 o 
   5  18   0      626.55      600.67     51.10 o 
   6  18   0      980.85     1010.06     35.39 o 
   7  18   0       79.09       71.47     31.36 o 
   1  19   0      997.89     1096.69     37.23 o 
   2  19   0      390.14      400.96     25.90 o 
   3  19   0     1228.65     1356.01     39.07 o 
   4  19   0       11.92       20.08     17.86 o 
   5  19   0      203.36      179.00     35.63 o 
   1  20   0      541.41      572.19     28.78 o 
   2  20   0       21.39       28.14     18.64 o 
   3  20   0       29.55       12.08     19.16 o 
 -14   1   1      405.71      418.18     27.08 o 
 -13   1   1      334.54      350.66     24.05 o 
 -12   1   1      342.01      339.13     22.33 o 
 -11   1   1     1329.01     1339.52     33.41 o 
 -10   1   1     3254.34     3155.95    129.29 o 
  -9   1   1      623.64      615.98     17.32 o 
  -8   1   1       21.01       19.79      6.87 o 
  -7   1   1     1612.15     1525.48     59.04 o 
  -6   1   1    22510.73    20722.58    929.16 o 
  -5   1   1     8076.87     7068.02    270.66 o 
  -4   1   1      297.40      276.33     11.75 o 
  -3   1   1     1491.68     1434.41    114.73 o 
  -2   1   1    15333.50    14294.99    610.70 o 
  -1   1   1    28183.63    26681.27   1058.85 o 
   0   1   1    23631.53    22758.11   2159.75 o 
   1   1   1     9536.69    10099.67    353.63 o 
   2   1   1     1162.29     1230.10     59.30 o 
   3   1   1    18940.50    17143.24    414.40 o 
   4   1   1     7456.99     7277.64     42.43 o 
   5   1   1    18635.70    18975.65    360.90 o 
   6   1   1     4959.03     4899.20    355.21 o 
   7   1   1     5309.85     5922.47    363.58 o 
   8   1   1      921.18      901.98     54.05 o 
   9   1   1     4365.91     4083.72    100.59 o 
  10   1   1     4339.00     3989.29     52.20 o 
  11   1   1        0.57       13.49     13.73 o 
  12   1   1       66.45       54.68     16.93 o 
  13   1   1     1299.83     1245.23     36.96 o 
  14   1   1     1099.32     1160.15     64.00 o 
 -14   2   1      165.76      223.72     41.28 o 
 -13   2   1     1099.65     1166.10     35.68 o 
 -12   2   1       21.14       44.84     15.01 o 
 -11   2   1     1918.56     1960.79     39.26 o 
 -10   2   1     1840.05     1769.29     35.75 o 
  -9   2   1     2416.02     2462.84     53.71 o 
  -8   2   1      375.06      345.87     14.14 o 
  -7   2   1     9049.84     8211.45    575.54 o 
  -6   2   1        0.08        7.40      4.88 o 
  -5   2   1      774.30      707.49     66.17 o 
  -4   2   1     2003.54     2007.21     45.73 o 
  -3   2   1    21984.78    21874.64    740.92 o 
  -2   2   1    10117.14    10512.43    423.14 o 
  -1   2   1     6164.07     6466.78    170.90 o 
   0   2   1     2406.41     2806.21     18.10 o 
   1   2   1     3709.73     4122.47    132.91 o 
   2   2   1    24251.69    23588.17    315.73 o 
   3   2   1     8930.46     8543.19    429.70 o 
   4   2   1     1375.87     1325.58     39.05 o 
   5   2   1      101.22      123.45      5.97 o 
   6   2   1     8579.29     8165.76    405.62 o 
   7   2   1     1699.38     1607.96     58.58 o 
   8   2   1       32.31       68.99      9.79 o 
   9   2   1     3925.81     3933.09    261.41 o 
  10   2   1     2953.40     2860.51     44.88 o 
  11   2   1     1657.06     1553.59     44.06 o 
  12   2   1     1114.43     1075.04     33.11 o 
  13   2   1      836.38      793.36     31.45 o 
  14   2   1      183.27      182.14     23.91 o 
 -14   3   1       32.07       52.06     19.16 o 
 -13   3   1       69.94       68.28     17.77 o 
 -12   3   1     1154.58     1159.85     51.20 o 
 -11   3   1      559.17      560.43     24.43 o 
 -10   3   1      250.46      247.80     15.38 o 
  -9   3   1     2647.92     2492.68     53.45 o 
  -8   3   1      190.37      177.71     12.31 o 
  -7   3   1      839.47      808.57     32.94 o 
  -6   3   1     1063.96     1126.73     46.48 o 
  -5   3   1     3251.06     3076.60    105.20 o 
  -4   3   1      377.25      362.76     18.49 o 
  -3   3   1        2.10        4.57      2.53 o 
  -2   3   1      117.54      169.33      7.47 o 
  -1   3   1     1431.83     1353.98     33.36 o 
   0   3   1     6461.15     6915.70     81.05 o 
   1   3   1     2717.99     2635.03    106.40 o 
   2   3   1    28460.36    26214.25   1298.01 o 
   3   3   1    13168.91    13695.54    516.65 o 
   4   3   1     1045.64     1044.55     33.80 o 
   5   3   1      392.69      270.91     10.09 o 
   6   3   1      593.24      550.36     16.43 o 
   7   3   1      562.22      520.00     20.45 o 
   8   3   1     3493.22     3628.02    174.88 o 
   9   3   1     2407.13     2487.99    147.68 o 
  10   3   1      197.42      217.75     18.64 o 
  11   3   1     1523.73     1392.30     51.95 o 
  12   3   1       83.29      115.32     18.33 o 
  13   3   1       41.64       35.77     17.50 o 
  14   3   1      212.86      276.95     30.83 o 
 -14   4   1     1082.78     1181.38     61.76 o 
 -13   4   1     1687.82     1736.25    118.83 o 
 -12   4   1     1203.14     1206.17     34.60 o 
 -11   4   1      348.23      366.21     29.23 o 
 -10   4   1      918.90      990.92     23.06 o 
  -9   4   1     7693.42     7817.74    266.52 o 
  -8   4   1     5372.32     5403.08    226.67 o 
  -7   4   1     4420.26     4448.79    179.13 o 
  -6   4   1        7.17       17.63      4.04 o 
  -5   4   1     2965.39     2938.41    130.76 o 
  -4   4   1    21825.88    22060.66    685.14 o 
  -3   4   1    38149.48    38686.17    998.16 o 
  -2   4   1    12875.41    13207.56    263.45 o 
  -1   4   1     4102.24     4533.34    104.74 o 
   0   4   1      634.22      653.46     15.47 o 
   1   4   1     5216.88     5145.84     40.15 o 
   2   4   1    18078.13    18199.53    417.99 o 
   3   4   1    17630.79    17837.88    570.74 o 
   4   4   1        7.29       11.35      4.92 o 
   5   4   1     1457.22     1389.76     18.76 o 
   6   4   1    13511.69    13023.17    518.40 o 
   7   4   1     6446.81     6388.58     94.44 o 
   8   4   1     3310.09     3294.16    168.02 o 
   9   4   1      281.85      282.86     13.09 o 
  10   4   1      687.28      669.55     27.68 o 
  11   4   1      720.09      661.99     26.70 o 
  12   4   1      626.55      631.99     27.38 o 
  13   4   1      743.16      766.37     52.38 o 
  14   4   1        8.71       -9.28     16.74 o 
 -13   5   1      186.90      197.26     22.00 o 
 -12   5   1      274.60      270.06     22.39 o 
 -11   5   1      366.75      374.52     20.64 o 
 -10   5   1     2135.96     2097.05     49.21 o 
  -9   5   1      757.24      768.63     38.83 o 
  -8   5   1      246.55      230.90     12.29 o 
  -7   5   1      496.92      533.46     16.69 o 
  -6   5   1     1436.78     1503.78     45.30 o 
  -5   5   1      788.86      944.50     21.34 o 
  -4   5   1      285.90      282.56     11.15 o 
  -3   5   1       79.52      101.30      5.58 o 
  -2   5   1     1089.30     1226.46     19.77 o 
  -1   5   1     1950.72     1983.50     41.29 o 
   0   5   1      200.10      199.26     12.52 o 
   1   5   1     5092.44     5448.04    101.86 o 
   2   5   1      983.83     1102.32     23.40 o 
   3   5   1     2230.97     2145.71     64.64 o 
   4   5   1       39.56       75.55      6.65 o 
   5   5   1        1.09       12.91      5.62 o 
   6   5   1      445.85      400.99     13.09 o 
   7   5   1     3207.35     3333.81     50.31 o 
   8   5   1      190.89      213.86     11.47 o 
   9   5   1      841.16      927.69     41.07 o 
  10   5   1      329.88      333.74     14.63 o 
  11   5   1      187.91      218.46     21.44 o 
  12   5   1      132.30      126.51     19.68 o 
  13   5   1      224.79      238.03     24.04 o 
 -13   6   1     1079.76     1088.52     90.46 o 
 -12   6   1     3145.08     3325.21    197.88 o 
 -11   6   1      556.27      525.61     19.99 o 
 -10   6   1      878.22      851.43     34.94 o 
  -9   6   1     3198.78     3158.99     72.77 o 
  -8   6   1     7936.87     7973.32    177.59 o 
  -7   6   1      108.86      148.49      9.48 o 
  -6   6   1     4090.04     4263.39     98.67 o 
  -5   6   1      678.15      618.41     12.46 o 
  -4   6   1     4893.54     4840.65    107.68 o 
  -3   6   1     6358.24     6393.97    220.20 o 
  -2   6   1     3634.21     3816.64     58.25 o 
  -1   6   1      438.17      456.05     14.72 o 
   0   6   1     5672.72     6059.33    143.40 o 
   1   6   1    14960.17    15671.54     89.10 o 
   2   6   1     7729.06     8324.80    143.25 o 
   3   6   1      518.04      530.56     17.44 o 
   4   6   1     1837.32     1775.64     44.40 o 
   5   6   1     1730.60     1620.26     21.06 o 
   6   6   1      630.80      611.58     15.52 o 
   7   6   1     7894.06     7665.26     95.60 o 
   8   6   1     4417.67     4490.44    183.71 o 
   9   6   1     1068.72     1113.46     40.41 o 
  10   6   1       31.67       30.34      9.41 o 
  11   6   1      859.22      913.06     37.45 o 
  12   6   1     1815.98     1801.87     41.92 o 
  13   6   1      420.44      367.07     25.34 o 
 -13   7   1      258.13      280.91     23.22 o 
 -12   7   1      399.19      399.11     20.30 o 
 -11   7   1      255.87      262.06     17.44 o 
 -10   7   1      790.22      740.03     18.26 o 
  -9   7   1     4680.98     4650.29    143.22 o 
  -8   7   1      516.98      532.48     15.40 o 
  -7   7   1     4196.28     4238.81     68.36 o 
  -6   7   1     4637.61     4576.36    165.73 o 
  -5   7   1     3112.40     2988.03     56.92 o 
  -4   7   1     1456.77     1522.61     39.57 o 
  -3   7   1       59.36      102.31     18.94 o 
  -2   7   1     5987.21     6462.38     84.90 o 
  -1   7   1     5548.36     5504.93    127.58 o 
   0   7   1     4194.76     4374.65     37.34 o 
   1   7   1     1994.36     1845.98     36.77 o 
   2   7   1       31.32       34.87      4.46 o 
   3   7   1     8020.84     8415.09     78.95 o 
   4   7   1    13233.00    13261.64     98.61 o 
   5   7   1     5560.97     5464.49    126.30 o 
   6   7   1      225.03      243.27     18.12 o 
   7   7   1      156.75      190.27     12.48 o 
   8   7   1     3000.49     2979.25     79.33 o 
   9   7   1     3333.38     3445.81    120.34 o 
  10   7   1     1314.86     1406.18     38.72 o 
  11   7   1      577.06      585.85     18.18 o 
  12   7   1      115.81      165.54     27.20 o 
  13   7   1      271.80      315.16     25.45 o 
 -13   8   1        1.29      -17.98     25.71 o 
 -12   8   1       88.04       81.70     14.95 o 
 -11   8   1       52.65       51.57     13.49 o 
 -10   8   1       75.52       72.98     10.58 o 
  -9   8   1       95.45      107.77     10.93 o 
  -8   8   1      475.72      483.34     14.95 o 
  -7   8   1      135.63      189.33     11.02 o 
  -6   8   1      382.75      419.92     13.75 o 
  -5   8   1     1203.54     1322.39     19.84 o 
  -4   8   1     4383.89     4671.06    107.07 o 
  -3   8   1       98.44      124.16      6.97 o 
  -2   8   1      578.88      620.46     10.44 o 
  -1   8   1      618.61      669.66     11.79 o 
   0   8   1       57.25       93.54      9.78 o 
   1   8   1      179.10      190.13      6.88 o 
   2   8   1       89.22      125.60      5.77 o 
   3   8   1      407.04      388.84      9.11 o 
   4   8   1     1084.78     1082.63     17.63 o 
   5   8   1      578.94      519.79     25.98 o 
   6   8   1        0.09        5.94      7.94 o 
   7   8   1      320.41      328.57     14.52 o 
   8   8   1       40.71       47.97      8.90 o 
   9   8   1       19.76       14.27      8.76 o 
  10   8   1      241.84      248.96     13.98 o 
  11   8   1       98.58      106.03     12.72 o 
  12   8   1       55.14       53.93     14.01 o 
  13   8   1       35.07       34.51     18.99 o 
 -12   9   1     1058.39     1223.76     37.33 o 
 -11   9   1     1316.18     1366.33     34.87 o 
 -10   9   1       25.60       10.41     12.69 o 
  -9   9   1     2588.95     2709.31     35.01 o 
  -8   9   1      499.70      474.75     16.38 o 
  -7   9   1     4195.52     4215.93     85.62 o 
  -6   9   1     2597.77     2694.63     73.41 o 
  -5   9   1     7130.90     7364.14     90.01 o 
  -4   9   1      399.75      428.62     11.27 o 
  -3   9   1       23.27       30.14      5.28 o 
  -2   9   1     3880.27     4064.87     32.03 o 
  -1   9   1    24219.63    25020.51    454.51 o 
   0   9   1    18260.09    19339.72    439.77 o 
   1   9   1     2754.44     2825.74     57.92 o 
   2   9   1      403.48      400.21      8.50 o 
   3   9   1     1329.64     1372.93     15.44 o 
   4   9   1    19378.98    19518.81    112.12 o 
   5   9   1     6587.70     6632.68     47.63 o 
   6   9   1      220.26      227.00     12.63 o 
   7   9   1      717.21      705.55     27.10 o 
   8   9   1     5313.93     5338.78    125.41 o 
   9   9   1     3058.43     3215.18     90.59 o 
  10   9   1     2270.01     2322.47     78.93 o 
  11   9   1     1451.31     1528.74     35.24 o 
  12   9   1      837.85      858.92     22.85 o 
 -12  10   1      865.96      911.58     34.58 o 
 -11  10   1       80.00       71.20     14.16 o 
 -10  10   1       28.94       39.51     14.54 o 
  -9  10   1       66.63       64.20     10.24 o 
  -8  10   1     1417.62     1459.67     40.61 o 
  -7  10   1        0.77       -1.25      8.13 o 
  -6  10   1     1836.47     1834.68     35.02 o 
  -5  10   1      544.74      541.29     13.50 o 
  -4  10   1     2570.96     2752.98     48.69 o 
  -3  10   1     1428.77     1525.20     25.22 o 
  -2  10   1     1281.10     1390.29     23.86 o 
  -1  10   1      111.05      154.76      8.25 o 
   0  10   1       35.04       58.68      9.26 o 
   1  10   1     1386.13     1420.73     29.80 o 
   2  10   1     1888.43     1888.64     19.70 o 
   3  10   1      131.86      154.97     16.13 o 
   4  10   1      122.70      137.30     14.66 o 
   5  10   1     4177.51     4289.37     56.84 o 
   6  10   1      325.18      336.82     14.40 o 
   7  10   1     1259.61     1238.96     43.23 o 
   8  10   1     1168.47     1244.78     40.56 o 
   9  10   1      611.23      594.59     21.43 o 
  10  10   1       40.71       44.13     10.80 o 
  11  10   1      476.11      505.00     18.66 o 
  12  10   1      211.53      252.51     17.33 o 
 -12  11   1      422.95      391.05     27.04 o 
 -11  11   1      542.44      515.01     22.04 o 
 -10  11   1      218.28      255.76     17.88 o 
  -9  11   1        0.95       -5.43     12.65 o 
  -8  11   1      126.96      154.11     18.17 o 
  -7  11   1     1546.40     1502.92     26.96 o 
  -6  11   1     1595.19     1620.80     32.09 o 
  -5  11   1     1596.80     1620.82     28.61 o 
  -4  11   1      756.70      777.50     20.16 o 
  -3  11   1      351.65      362.59     11.98 o 
  -2  11   1      607.57      608.54     12.61 o 
  -1  11   1     3547.95     3676.01     51.67 o 
   0  11   1     2630.84     2603.46    120.89 o 
   1  11   1        1.04       13.99      5.42 o 
   2  11   1       78.08       99.28      8.88 o 
   3  11   1      868.55      902.94     14.78 o 
   4  11   1     5783.77     5839.95     69.22 o 
   5  11   1      751.97      772.13     21.78 o 
   6  11   1      291.12      277.89     14.27 o 
   7  11   1       65.13       67.12     10.07 o 
   8  11   1      280.92      299.73     13.99 o 
   9  11   1     1228.56     1278.42     24.63 o 
  10  11   1     1106.05     1143.35     30.31 o 
  11  11   1      138.52      149.10     14.63 o 
  12  11   1        0.71      -14.92     11.82 o 
 -11  12   1       17.96       29.72     18.50 o 
 -10  12   1      308.90      293.15     18.36 o 
  -9  12   1     1727.34     1843.49     33.16 o 
  -8  12   1     3466.85     3598.22     78.89 o 
  -7  12   1      471.45      501.12     26.55 o 
  -6  12   1       82.88       84.72     11.73 o 
  -5  12   1      782.63      777.44     23.53 o 
  -4  12   1    10051.21    10081.48    121.77 o 
  -3  12   1     3120.05     3263.09     54.50 o 
  -2  12   1     3450.85     3380.69     46.41 o 
  -1  12   1       66.47       88.29      7.15 o 
   0  12   1     1141.95     1143.69     44.41 o 
   1  12   1     9134.70     9101.05    137.53 o 
   2  12   1     4425.05     4556.43     51.80 o 
   3  12   1     4262.12     4226.26     37.23 o 
   4  12   1      467.52      459.67     15.40 o 
   5  12   1     1419.99     1388.23     35.70 o 
   6  12   1      277.74      297.15     14.84 o 
   7  12   1     1206.75     1259.38     25.53 o 
   8  12   1      794.25      844.65     26.14 o 
   9  12   1       97.24      132.80     12.71 o 
  10  12   1       10.98        3.89     10.63 o 
  11  12   1     1164.53     1161.11     26.07 o 
 -11  13   1       27.38       37.71     19.99 o 
 -10  13   1       30.82       24.32     16.65 o 
  -9  13   1      515.73      533.99     27.06 o 
  -8  13   1       22.82       17.47     11.52 o 
  -7  13   1        8.67       -8.69     10.34 o 
  -6  13   1      267.60      260.78     17.01 o 
  -5  13   1      802.78      841.62     35.90 o 
  -4  13   1       74.37       75.37     11.26 o 
  -3  13   1      772.77      816.63     19.88 o 
  -2  13   1      217.76      227.30     15.92 o 
  -1  13   1      254.17      217.30      9.53 o 
   0  13   1        0.05        0.29      7.14 o 
   1  13   1        1.29       -9.91      5.72 o 
   2  13   1      323.97      301.16     10.05 o 
   3  13   1     2141.66     2189.88     58.91 o 
   4  13   1        3.87       12.72      8.29 o 
   5  13   1       83.44      114.16     11.81 o 
   6  13   1      211.79      207.33     13.11 o 
   7  13   1       13.60       -1.30      9.23 o 
   8  13   1      532.21      515.71     17.54 o 
   9  13   1      119.34      122.65     17.18 o 
  10  13   1      219.50      231.85     18.68 o 
  11  13   1      209.60      263.33     26.56 o 
 -10  14   1      622.68      607.84     30.07 o 
  -9  14   1     1590.77     1595.27     73.18 o 
  -8  14   1     1490.19     1463.98     38.46 o 
  -7  14   1     1322.85     1362.56     28.76 o 
  -6  14   1       10.00        3.50     15.31 o 
  -5  14   1       16.18        6.33      9.75 o 
  -4  14   1     1593.04     1740.60     41.40 o 
  -3  14   1     5608.08     5715.21     47.14 o 
  -2  14   1      853.53      809.06     19.68 o 
  -1  14   1      256.10      246.16     41.39 o 
   0  14   1     2248.91     2138.84    103.26 o 
   1  14   1     1665.14     1750.26     43.95 o 
   2  14   1     1861.44     1898.59     24.31 o 
   3  14   1     1167.82     1153.73     34.15 o 
   4  14   1      136.29      161.90     12.71 o 
   5  14   1      235.01      237.31     19.15 o 
   6  14   1     2885.60     2882.21     70.47 o 
   7  14   1     2422.36     2430.86     85.86 o 
   8  14   1      205.64      228.25     17.43 o 
   9  14   1      312.51      289.16     19.14 o 
  10  14   1      164.75      210.04     18.92 o 
  -9  15   1      179.17      162.31     23.03 o 
  -8  15   1        9.27        6.90     16.04 o 
  -7  15   1      836.42      838.43     31.07 o 
  -6  15   1      963.98      955.66     37.33 o 
  -5  15   1      945.54      937.31     26.07 o 
  -4  15   1      217.19      230.31     15.46 o 
  -3  15   1      278.46      276.75     18.09 o 
  -2  15   1      986.35      986.88     39.06 o 
  -1  15   1     2335.69     2412.40     89.71 o 
   0  15   1     1269.80     1351.75     43.31 o 
   1  15   1       37.83       33.02      9.31 o 
   2  15   1        4.17       -9.83     10.02 o 
   3  15   1      501.29      520.78     21.75 o 
   4  15   1     2748.34     2911.23     74.61 o 
   5  15   1     1466.92     1442.10     94.94 o 
   6  15   1      176.78      225.93     16.63 o 
   7  15   1      156.71      192.29     17.02 o 
   8  15   1      775.61      751.37     53.76 o 
   9  15   1      522.29      524.92     23.05 o 
  -9  16   1      452.20      429.48     37.23 o 
  -8  16   1      141.54      129.04     21.47 o 
  -7  16   1      424.48      421.42     25.79 o 
  -6  16   1       31.64       18.67     24.11 o 
  -5  16   1        0.44      -16.94     10.87 o 
  -4  16   1       10.64       11.58     13.49 o 
  -3  16   1     2335.52     2437.33     72.94 o 
  -2  16   1      558.33      571.67     32.16 o 
  -1  16   1       17.24       21.31     18.56 o 
   0  16   1      296.09      305.95     15.21 o 
   1  16   1        9.16       15.46     11.94 o 
   2  16   1      616.72      548.08     33.49 o 
   3  16   1     1690.75     1732.11     73.92 o 
   4  16   1      490.98      507.86     25.87 o 
   5  16   1       71.52       67.33     17.56 o 
   6  16   1     1312.85     1389.99     41.71 o 
   7  16   1      241.83      255.98     45.66 o 
   8  16   1       96.19      120.82     20.78 o 
   9  16   1      464.80      528.92     30.61 o 
  -8  17   1       80.28       95.41     21.51 o 
  -7  17   1      245.60      278.23     27.09 o 
  -6  17   1     2185.33     2170.42     66.14 o 
  -5  17   1      347.98      314.19     45.23 o 
  -4  17   1      469.75      476.91     21.00 o 
  -3  17   1       61.40       56.20     13.30 o 
  -2  17   1      205.02      220.67     19.83 o 
  -1  17   1     1060.98     1133.30     35.52 o 
   0  17   1     3131.27     3399.42    139.53 o 
   1  17   1      472.19      513.52     34.35 o 
   2  17   1       99.35      116.34     17.12 o 
   3  17   1     3007.44     3149.79     51.79 o 
   4  17   1      513.05      567.61     69.44 o 
   5  17   1     1056.02     1157.29     46.94 o 
   6  17   1     1391.22     1451.07     40.24 o 
   7  17   1      195.39      265.69     25.15 o 
   8  17   1      252.26      299.54     27.05 o 
  -7  18   1      212.71      276.94     25.88 o 
  -6  18   1       38.84       13.95     17.40 o 
  -5  18   1      116.73       86.62     31.36 o 
  -4  18   1       84.43       61.02     30.08 o 
  -3  18   1      439.56      384.23     37.34 o 
  -2  18   1      142.31      159.16     19.93 o 
  -1  18   1       18.71        0.65     19.31 o 
   0  18   1       45.66       26.29     38.83 o 
   1  18   1        2.25        5.19     14.31 o 
   2  18   1      264.36      292.92     38.83 o 
   3  18   1      215.29      259.70     23.53 o 
   4  18   1      298.32      310.57     25.17 o 
   5  18   1       71.96       93.27     26.56 o 
   6  18   1      316.18      313.48     26.84 o 
   7  18   1      269.14      304.62     27.48 o 
  -5  19   1      498.46      519.28     44.16 o 
  -4  19   1        5.54      -48.64     24.75 o 
  -3  19   1      262.87      245.99     36.06 o 
  -2  19   1      928.62      966.87     48.43 o 
  -1  19   1      431.04      420.22     25.36 o 
   0  19   1      367.29      399.59     34.78 o 
   1  19   1      634.69      707.54     29.79 o 
   2  19   1      135.51      139.75     22.51 o 
   3  19   1      848.98      920.92     51.52 o 
   4  19   1      441.56      461.70     28.33 o 
   5  19   1      743.08      804.38     38.51 o 
  -3  20   1     1262.70     1297.13     56.96 o 
  -2  20   1      521.33      463.60     41.82 o 
  -1  20   1        3.49      -33.71     25.60 o 
   1  20   1      739.64      843.86     33.19 o 
   2  20   1     1029.51     1045.25     43.63 o 
   3  20   1      387.28      439.76     29.33 o 
 -14   0   2      254.93      363.54     35.63 o 
 -13   0   2      817.97      910.12     45.44 o 
 -12   0   2      658.61      782.76     40.96 o 
 -11   0   2     2156.30     2253.55     58.88 o 
 -10   0   2      141.94      190.30     24.96 o 
  -9   0   2       40.88       47.89     13.44 o 
  -8   0   2     3815.52     3467.00    349.56 o 
  -7   0   2    12295.64    10437.87   1184.59 o 
  -6   0   2     5809.94     5284.49    676.73 o 
  -5   0   2    10605.53     9638.31   1281.66 o 
  -4   0   2      261.53      314.86     48.54 o 
  -3   0   2    40079.97    36456.93   6155.82 o 
  -2   0   2       35.05      155.71     13.33 o 
  -1   0   2    15842.11    15837.99   1528.29 o 
   0   0   2     9228.17     9882.60    302.24 o 
   1   0   2     6258.68     6616.27    142.30 o 
   2   0   2     2391.50     2540.44     20.07 o 
   3   0   2    37445.44    35523.02   1054.13 o 
   4   0   2     3714.10     3075.49    109.98 o 
   5   0   2       63.08       98.92      8.93 o 
   6   0   2     4083.03     4252.58     58.67 o 
   7   0   2       31.97       11.52     13.87 o 
   8   0   2     2094.56     1887.24     47.15 o 
   9   0   2     7068.16     7037.57     92.59 o 
  10   0   2      839.57      804.09     38.83 o 
  11   0   2      180.84      176.86     27.52 o 
  12   0   2     1687.55     1608.83     56.32 o 
  13   0   2     2951.21     2844.51     75.95 o 
  14   0   2     1389.92     1319.10     58.24 o 
 -14   1   2      137.26      170.29     22.09 o 
 -13   1   2       27.52       33.78     16.78 o 
 -12   1   2       66.71       48.71     15.18 o 
 -11   1   2       48.66       55.52     14.70 o 
 -10   1   2      349.45      338.20     31.79 o 
  -9   1   2        0.80        2.74      9.11 o 
  -8   1   2     1581.89     1369.03     66.70 o 
  -7   1   2        7.50       22.50      6.37 o 
  -6   1   2      901.05      829.57     37.88 o 
  -5   1   2     1918.95     1887.65    144.14 o 
  -4   1   2     1125.96      862.31     52.19 o 
  -3   1   2      172.06      168.93     14.25 o 
  -2   1   2     1594.89     1692.11    144.33 o 
  -1   1   2    12571.37    13063.23   1084.76 o 
   0   1   2    12712.64    13160.86    388.38 o 
   1   1   2     2608.31     3040.76     68.35 o 
   2   1   2     1369.73     1476.97     51.84 o 
   3   1   2     1923.41     2097.70     76.34 o 
   4   1   2     1352.42     1246.83     23.47 o 
   5   1   2      305.67      332.30     10.75 o 
   6   1   2     3201.54     3002.47     28.62 o 
   7   1   2       40.88       70.00     11.99 o 
   8   1   2      160.73      203.21     16.97 o 
   9   1   2      246.54      287.82     19.58 o 
  10   1   2      601.70      533.22     42.46 o 
  11   1   2      214.44      247.16     21.08 o 
  12   1   2      107.79      108.92     18.17 o 
  13   1   2       28.86       26.32     17.27 o 
  14   1   2      137.18      130.25     21.87 o 
 -14   2   2        0.08       15.82     17.27 o 
 -13   2   2      190.03      232.24     23.00 o 
 -12   2   2     1067.38     1144.44     56.43 o 
 -11   2   2     2322.21     2340.37     42.29 o 
 -10   2   2     3261.71     3000.72    150.49 o 
  -9   2   2      258.26      242.94     14.16 o 
  -8   2   2      993.64      929.64     43.26 o 
  -7   2   2     5722.02     5706.37    161.53 o 
  -6   2   2     3095.79     2789.94    119.41 o 
  -5   2   2     8107.94     7694.64    356.28 o 
  -4   2   2       53.84       62.11      4.83 o 
  -3   2   2    16921.65    16855.26    734.06 o 
  -2   2   2     9008.35     9228.07    601.00 o 
  -1   2   2     1405.65     1333.71    103.76 o 
   0   2   2     1024.73     1041.39     26.84 o 
   1   2   2        3.02       27.49      2.86 o 
   2   2   2      237.99      220.43      9.64 o 
   3   2   2    10030.25     9850.83    439.85 o 
   4   2   2     6332.51     5871.42    111.58 o 
   5   2   2      266.81      265.34     10.29 o 
   6   2   2      104.52      101.78      9.00 o 
   7   2   2     1240.16     1264.11     64.08 o 
   8   2   2     3508.48     3167.51     78.75 o 
   9   2   2     2076.72     2158.67    181.54 o 
  10   2   2     1751.18     1641.90     35.90 o 
  11   2   2      168.83      188.24     19.75 o 
  12   2   2      297.34      307.17     22.62 o 
  13   2   2      930.98      920.10     32.81 o 
  14   2   2      429.79      432.24     27.97 o 
 -14   3   2      618.26      652.14     42.99 o 
 -13   3   2      918.20     1035.32     65.60 o 
 -12   3   2       38.62       55.74     15.08 o 
 -11   3   2     1163.62     1113.23     30.98 o 
 -10   3   2     5462.65     5262.24    199.51 o 
  -9   3   2     1793.35     1868.02     74.12 o 
  -8   3   2     5997.02     5816.38    213.16 o 
  -7   3   2      156.78      174.41      9.20 o 
  -6   3   2     1902.94     1890.86     73.44 o 
  -5   3   2    10501.32    10329.97    383.51 o 
  -4   3   2    28857.18    28581.12   1024.83 o 
  -3   3   2     4580.63     4349.31    132.03 o 
  -2   3   2     7274.00     7130.79     45.17 o 
  -1   3   2     2699.04     2782.92    153.74 o 
   0   3   2   105253.54   100991.83   8271.22 o 
   1   3   2    55697.07    54193.42   2708.18 o 
   2   3   2    13949.72    13805.74    395.71 o 
   3   3   2     3200.04     3100.64     84.31 o 
   4   3   2     5948.69     6200.88    276.11 o 
   5   3   2     2823.79     2602.15     99.31 o 
   6   3   2    19278.87    18421.73    295.91 o 
   7   3   2     7307.04     7034.59    263.20 o 
   8   3   2      316.18      332.40     15.94 o 
   9   3   2     2054.57     1953.14     49.27 o 
  10   3   2     2536.60     2401.30     42.62 o 
  11   3   2     1856.31     1789.54     39.52 o 
  12   3   2      834.34      776.51     38.19 o 
  13   3   2       10.15      -12.49     15.90 o 
  14   3   2        4.19       -0.85     17.04 o 
 -14   4   2       79.02      102.63     20.51 o 
 -13   4   2      185.64      229.55     29.23 o 
 -12   4   2      273.11      250.52     20.96 o 
 -11   4   2      121.00      122.97     13.69 o 
 -10   4   2      289.18      257.67     15.28 o 
  -9   4   2      899.64      919.03     49.22 o 
  -8   4   2      430.35      392.75     19.01 o 
  -7   4   2      398.78      333.49     14.73 o 
  -6   4   2     1644.50     1456.74     79.29 o 
  -5   4   2       36.96       42.34      4.48 o 
  -4   4   2      882.79      881.59     27.31 o 
  -3   4   2     1191.28     1382.69     39.06 o 
  -2   4   2     2348.78     2227.48     70.22 o 
  -1   4   2     1866.68     1925.59     43.31 o 
   0   4   2     3709.38     3943.57    104.57 o 
   1   4   2      364.54      462.87     12.75 o 
   2   4   2    31639.47    30612.32   1415.36 o 
   3   4   2     4396.27     4332.34    124.81 o 
   4   4   2      246.95      257.81      9.58 o 
   5   4   2      642.20      704.61     36.52 o 
   6   4   2      162.85      197.11     15.54 o 
   7   4   2        8.36        1.49      7.90 o 
   8   4   2      350.19      353.78     14.97 o 
   9   4   2      140.44      172.06     19.03 o 
  10   4   2      308.11      307.58     14.07 o 
  11   4   2        0.02      -12.61     19.09 o 
  12   4   2        0.33      -14.45     21.23 o 
  13   4   2       35.79       15.68     16.90 o 
 -13   5   2      619.94      641.69     29.11 o 
 -12   5   2        8.79      -12.51     12.81 o 
 -11   5   2      145.14      122.58     13.99 o 
 -10   5   2      703.22      704.04     20.50 o 
  -9   5   2     5917.67     5852.19    116.27 o 
  -8   5   2     1832.09     1872.21     26.70 o 
  -7   5   2      453.72      446.28     12.39 o 
  -6   5   2      523.99      499.27     19.55 o 
  -5   5   2     2394.79     2092.93     80.88 o 
  -4   5   2    13163.85    13556.78    462.94 o 
  -3   5   2    13228.34    12823.57    284.34 o 
  -2   5   2     1596.52     1524.74     25.50 o 
  -1   5   2     7655.56     7756.78    179.92 o 
   0   5   2     1277.13     1200.54     28.70 o 
   1   5   2    38074.73    37791.07    658.49 o 
   2   5   2    28614.51    27031.07   1315.35 o 
   3   5   2       26.23       19.43      4.05 o 
   4   5   2     2487.94     2496.68    128.50 o 
   5   5   2    14896.33    14506.51    474.80 o 
   6   5   2     5158.04     4924.61    124.56 o 
   7   5   2     9844.90     9213.87    286.07 o 
   8   5   2      163.47      185.05     13.23 o 
   9   5   2      910.76      873.86     21.84 o 
  10   5   2     1551.31     1688.76     63.75 o 
  11   5   2      840.80      834.69     29.57 o 
  12   5   2      344.07      368.62     23.68 o 
  13   5   2      170.19      180.60     25.28 o 
 -13   6   2      118.38      134.31     34.56 o 
 -12   6   2      480.29      492.00     24.87 o 
 -11   6   2      460.88      438.21     19.11 o 
 -10   6   2     1085.37     1120.92     28.76 o 
  -9   6   2       24.37       17.74     10.09 o 
  -8   6   2      463.55      478.39     13.85 o 
  -7   6   2     2670.20     2698.20     64.11 o 
  -6   6   2       18.86       10.36      5.86 o 
  -5   6   2     1418.50     1341.12     20.78 o 
  -4   6   2      551.67      530.82     16.54 o 
  -3   6   2     1814.35     1697.04     41.70 o 
  -2   6   2     4756.94     4932.32     33.04 o 
  -1   6   2     5875.78     5885.37     46.30 o 
   0   6   2      331.26      394.59     20.94 o 
   1   6   2     1634.86     1688.27     13.78 o 
   2   6   2     2840.83     2753.73    133.49 o 
   3   6   2     9231.32     8606.06    538.61 o 
   4   6   2     7175.04     6967.90    311.14 o 
   5   6   2      600.54      638.09     15.13 o 
   6   6   2      126.29      107.40     10.14 o 
   7   6   2     2085.59     2102.06     87.09 o 
   8   6   2     2707.03     2514.60    138.15 o 
   9   6   2      643.69      650.55     19.75 o 
  10   6   2      309.13      320.73     14.81 o 
  11   6   2       11.45       11.44     11.64 o 
  12   6   2      273.29      281.02     23.29 o 
  13   6   2      602.29      611.64     30.10 o 
 -13   7   2       15.36       19.20     22.61 o 
 -12   7   2       39.21       -0.04     12.50 o 
 -11   7   2      388.02      348.29     18.48 o 
 -10   7   2      322.84      300.20     20.62 o 
  -9   7   2     2954.50     2970.19    115.76 o 
  -8   7   2       15.77       16.29      7.65 o 
  -7   7   2       26.19       19.54      7.12 o 
  -6   7   2      149.14      169.99      9.75 o 
  -5   7   2     2290.00     2076.29     16.57 o 
  -4   7   2       36.09       54.53      5.60 o 
  -3   7   2    12994.22    13562.08    309.41 o 
  -2   7   2     2144.81     2161.65     31.13 o 
  -1   7   2     2884.85     2863.42     49.43 o 
   0   7   2      561.85      709.64     17.77 o 
   1   7   2    16942.88    17717.36    149.16 o 
   2   7   2    11230.63    11961.50    130.27 o 
   3   7   2      645.95      664.48     24.60 o 
   4   7   2      170.65      197.58     18.81 o 
   5   7   2     6250.80     6344.82    154.08 o 
   6   7   2     3094.50     3087.31     97.56 o 
   7   7   2     3443.93     3282.80     80.68 o 
   8   7   2      589.21      565.41     17.88 o 
   9   7   2      263.50      261.45     15.56 o 
  10   7   2     1137.01     1141.15     52.68 o 
  11   7   2      705.54      722.95     36.16 o 
  12   7   2      426.20      419.45     20.68 o 
  13   7   2      755.29      717.47     31.68 o 
 -13   8   2       47.84       63.58     26.24 o 
 -12   8   2     1952.04     1991.67     63.58 o 
 -11   8   2     1705.94     1773.17     51.42 o 
 -10   8   2      808.14      769.12     24.19 o 
  -9   8   2      100.98      120.19     10.88 o 
  -8   8   2     1508.46     1426.04     37.26 o 
  -7   8   2     1528.55     1452.37     24.88 o 
  -6   8   2    11251.53    11020.44    221.13 o 
  -5   8   2      257.61      255.79     10.00 o 
  -4   8   2        1.55        6.79      4.82 o 
  -3   8   2      197.52      202.52      7.89 o 
  -2   8   2    19927.39    20283.49    330.97 o 
  -1   8   2    12094.07    12779.88    113.83 o 
   0   8   2     1176.23     1213.14     34.43 o 
   1   8   2      897.42      949.38     14.87 o 
   2   8   2    13880.79    13980.12    139.02 o 
   3   8   2       10.52       19.50      5.03 o 
   4   8   2    13354.00    11823.26    793.07 o 
   5   8   2     5188.32     5054.63     38.73 o 
   6   8   2      270.42      269.62     21.51 o 
   7   8   2     1614.50     1522.38     50.95 o 
   8   8   2     1641.85     1636.69     37.64 o 
   9   8   2     1154.17     1214.08     26.89 o 
  10   8   2     1753.82     1908.40     63.88 o 
  11   8   2        2.11        8.37     10.51 o 
  12   8   2      989.66     1037.75     28.33 o 
  13   8   2      836.74      866.31     34.32 o 
 -12   9   2       51.69       29.47     17.41 o 
 -11   9   2        0.73      -29.85     16.32 o 
 -10   9   2       67.91       61.09     12.16 o 
  -9   9   2      811.95      779.47     21.61 o 
  -8   9   2      229.44      212.34     14.11 o 
  -7   9   2      294.87      281.70     12.78 o 
  -6   9   2       88.74       89.51      8.65 o 
  -5   9   2       59.88       65.35      7.42 o 
  -4   9   2     1043.61     1106.89     17.15 o 
  -3   9   2       36.86       66.30     10.25 o 
  -2   9   2     1215.33     1339.68     14.68 o 
  -1   9   2     2594.53     2803.96     37.20 o 
   0   9   2     1379.14     1410.37     33.95 o 
   1   9   2       35.11       32.65      5.20 o 
   2   9   2      609.33      615.71     16.68 o 
   3   9   2      145.10      158.55      8.29 o 
   4   9   2      463.61      451.48     15.23 o 
   5   9   2     1718.70     1723.15     37.81 o 
   6   9   2      181.11      176.31     12.43 o 
   7   9   2      713.69      747.66     19.62 o 
   8   9   2        0.84       -6.80     10.37 o 
   9   9   2       94.78       88.99     12.68 o 
  10   9   2      104.88      128.92     12.79 o 
  11   9   2      154.49      190.50     15.03 o 
  12   9   2      163.54      205.78     15.94 o 
 -12  10   2      900.52      995.70     46.19 o 
 -11  10   2      875.32      886.88     32.47 o 
 -10  10   2      212.82      225.62     36.38 o 
  -9  10   2       14.20        7.14     10.30 o 
  -8  10   2      855.50      889.64     22.45 o 
  -7  10   2     3350.09     3255.35     56.76 o 
  -6  10   2    10453.02    10727.95    225.44 o 
  -5  10   2       39.96       54.24      9.85 o 
  -4  10   2     1760.61     1787.82     54.97 o 
  -3  10   2      477.57      501.76     13.60 o 
  -2  10   2    15174.58    15656.90     82.90 o 
  -1  10   2      796.66      770.51     15.50 o 
   0  10   2      631.20      537.10     28.89 o 
   1  10   2        7.10       22.40      8.84 o 
   2  10   2      871.40      860.86     17.02 o 
   3  10   2     3436.45     3449.20     75.67 o 
   4  10   2     4601.41     4828.13     64.50 o 
   5  10   2     1942.41     1870.98     35.96 o 
   6  10   2     4149.74     4144.22    144.47 o 
   7  10   2     1151.77     1144.26     42.11 o 
   8  10   2      542.00      577.89     20.75 o 
   9  10   2     2399.97     2446.98     98.09 o 
  10  10   2     1404.82     1427.16     53.12 o 
  11  10   2       16.93       -7.71     10.67 o 
  12  10   2      837.84      879.55     24.12 o 
 -12  11   2      170.69      218.99     25.69 o 
 -11  11   2      158.23      168.80     21.66 o 
 -10  11   2      488.39      518.54     26.94 o 
  -9  11   2     1556.38     1623.59     38.91 o 
  -8  11   2      259.15      254.29     20.43 o 
  -7  11   2      357.13      350.92     16.44 o 
  -6  11   2       77.66       76.56     11.24 o 
  -5  11   2     4967.02     5030.79    130.78 o 
  -4  11   2      312.32      305.61     14.66 o 
  -3  11   2     7927.12     8049.42     49.14 o 
  -2  11   2      442.86      477.89     14.62 o 
  -1  11   2     2105.75     2012.65     18.02 o 
   0  11   2       36.90       28.99      6.70 o 
   1  11   2     7977.91     8112.88     99.49 o 
   2  11   2      904.05      960.85     13.81 o 
   3  11   2      154.85      164.76      9.26 o 
   4  11   2      314.26      274.57     12.94 o 
   5  11   2      445.21      438.18     15.45 o 
   6  11   2      550.28      543.44     26.24 o 
   7  11   2      975.64      944.99     57.80 o 
   8  11   2      508.03      479.70     18.60 o 
   9  11   2      539.46      575.74     34.22 o 
  10  11   2      650.82      668.75     32.73 o 
  11  11   2      688.83      725.39     21.67 o 
 -11  12   2      270.43      282.45     25.97 o 
 -10  12   2       17.75       36.06     17.43 o 
  -9  12   2        2.93      -16.33     14.03 o 
  -8  12   2        3.89      -20.87     14.40 o 
  -7  12   2      963.91      982.85     60.70 o 
  -6  12   2       96.24      108.68     12.32 o 
  -5  12   2      592.55      573.51     22.64 o 
  -4  12   2       10.18       -1.65      8.56 o 
  -3  12   2     1245.94     1218.76     22.29 o 
  -2  12   2       56.20       79.79      9.62 o 
  -1  12   2      629.79      652.87     20.98 o 
   0  12   2        0.47        3.40      9.31 o 
   1  12   2      235.74      231.27     12.03 o 
   2  12   2       66.22       83.30      7.33 o 
   3  12   2     2669.70     2641.32     34.37 o 
   4  12   2        5.58       -3.82      7.61 o 
   5  12   2       18.02       15.97      8.65 o 
   6  12   2      519.60      498.85     17.72 o 
   7  12   2      123.51      125.07     13.46 o 
   8  12   2        0.98       -5.93     14.09 o 
   9  12   2      711.30      691.81     19.69 o 
  10  12   2       12.82        3.38     10.89 o 
  11  12   2       30.03        1.77     12.04 o 
 -11  13   2        5.71       -8.63     18.85 o 
 -10  13   2     1360.66     1301.87     39.45 o 
  -9  13   2     1754.75     1798.56     42.80 o 
  -8  13   2     1879.87     1974.12     42.93 o 
  -7  13   2      154.16      175.72     19.40 o 
  -6  13   2     1159.20     1132.40     31.54 o 
  -5  13   2     5158.64     5184.99     55.44 o 
  -4  13   2     3682.18     3876.14     46.64 o 
  -3  13   2     5244.40     5421.78     87.38 o 
  -2  13   2      633.42      661.13     31.43 o 
  -1  13   2      716.21      701.72     24.64 o 
   0  13   2     5795.90     6013.06    226.36 o 
   1  13   2     6334.49     6536.19    139.03 o 
   2  13   2     3208.82     3191.77     43.54 o 
   3  13   2      476.00      490.94     24.53 o 
   4  13   2      156.95      172.25     12.63 o 
   5  13   2     2316.20     2242.63     85.22 o 
   6  13   2     7231.24     7117.23    268.20 o 
   7  13   2     1366.37     1447.83     35.52 o 
   8  13   2      507.63      516.38     17.70 o 
   9  13   2      196.27      216.10     15.27 o 
  10  13   2      975.51      995.57     30.30 o 
 -10  14   2       79.57       45.04     40.75 o 
  -9  14   2        1.66      -20.19     16.09 o 
  -8  14   2       63.06       67.70     18.01 o 
  -7  14   2      105.26      140.85     19.67 o 
  -6  14   2     1876.17     1876.36     39.99 o 
  -5  14   2      162.41      182.84     27.20 o 
  -4  14   2       14.07        4.37      9.64 o 
  -3  14   2      364.03      391.82     17.78 o 
  -2  14   2     2397.28     2367.49     54.56 o 
  -1  14   2       83.41      100.57     14.69 o 
   0  14   2     1399.58     1395.09     47.58 o 
   1  14   2       44.63       64.69     10.30 o 
   2  14   2     1420.21     1455.27     25.05 o 
   3  14   2      667.14      620.31     23.09 o 
   4  14   2      324.05      334.83     19.47 o 
   5  14   2      308.82      318.41     19.96 o 
   6  14   2      861.22      858.25     28.59 o 
   7  14   2      364.88      353.08     18.42 o 
   8  14   2      271.09      347.76     18.48 o 
   9  14   2       38.75       42.44     12.38 o 
  10  14   2        9.84      -10.53     12.27 o 
  -9  15   2      464.92      417.47     27.67 o 
  -8  15   2      832.13      844.89     36.48 o 
  -7  15   2      132.29      103.90     24.21 o 
  -6  15   2      370.74      326.49     23.29 o 
  -5  15   2        5.97      -14.01     13.47 o 
  -4  15   2     2367.14     2334.57     42.49 o 
  -3  15   2        5.33       -2.60      9.89 o 
  -2  15   2      260.82      319.74     21.74 o 
  -1  15   2       12.72       -3.97     16.75 o 
   0  15   2     5072.76     5273.64     79.36 o 
   1  15   2      742.41      735.36     22.37 o 
   2  15   2      974.34     1017.88     22.42 o 
   3  15   2      143.17      174.23     17.23 o 
   4  15   2      240.12      242.27     19.77 o 
   5  15   2      267.72      253.34     20.22 o 
   6  15   2     1864.12     1976.72     40.88 o 
   7  15   2     1144.22     1228.11     51.92 o 
   8  15   2       40.26       41.70     13.92 o 
   9  15   2       58.80       51.92     19.58 o 
  -8  16   2      285.07      290.74     30.29 o 
  -7  16   2     1095.06     1151.44     44.48 o 
  -6  16   2      138.54      143.02     20.50 o 
  -5  16   2      415.54      413.27     24.15 o 
  -4  16   2       60.96       59.56     19.31 o 
  -3  16   2     2758.74     2772.85     48.43 o 
  -2  16   2     1313.03     1293.93     32.72 o 
  -1  16   2     2905.38     2849.66    148.81 o 
   0  16   2      510.91      531.46     18.25 o 
   1  16   2       16.78       41.96     23.79 o 
   2  16   2      469.36      461.71     34.56 o 
   3  16   2     4398.92     4515.67     77.66 o 
   4  16   2     1757.25     1778.19     38.43 o 
   5  16   2      204.38      202.76     20.27 o 
   6  16   2        0.32      -23.47     20.48 o 
   7  16   2     1048.27     1150.49     37.02 o 
   8  16   2     1142.49     1215.69     38.98 o 
  -8  17   2        5.28      -19.07     18.40 o 
  -7  17   2      291.17      292.68     25.84 o 
  -6  17   2      407.31      400.14     44.38 o 
  -5  17   2      128.01      117.47     30.72 o 
  -4  17   2      343.06      315.85     22.93 o 
  -3  17   2       89.30       79.14     17.58 o 
  -2  17   2      154.36      180.61     19.68 o 
  -1  17   2        7.80        9.93     14.91 o 
   0  17   2      356.28      355.55     17.00 o 
   1  17   2       75.38       79.85     12.41 o 
   2  17   2       91.92      104.79     16.06 o 
   3  17   2      316.15      343.94     22.71 o 
   4  17   2        0.04      -25.60     20.05 o 
   5  17   2       31.15       13.01     23.68 o 
   6  17   2       48.12       38.50     18.33 o 
   7  17   2      122.17      136.95     22.40 o 
  -6  18   2       62.04       69.11     20.13 o 
  -5  18   2     1301.27     1308.83     38.94 o 
  -4  18   2      182.06      216.87     26.13 o 
  -3  18   2      863.17      858.40     31.55 o 
  -2  18   2       36.92       24.42     16.67 o 
  -1  18   2     1481.88     1521.78     53.55 o 
   0  18   2      280.38      306.25     20.91 o 
   1  18   2       20.46       27.95     20.91 o 
   2  18   2       45.63       19.63     23.04 o 
   3  18   2     2333.27     2503.59     70.19 o 
   4  18   2     1146.15     1179.15     52.70 o 
   5  18   2      180.52      206.34     23.26 o 
   6  18   2      131.90      150.75     23.41 o 
  -5  19   2      232.98      217.66     39.90 o 
  -4  19   2     1857.02     1767.34     64.00 o 
  -3  19   2       23.18       39.68     27.31 o 
  -2  19   2        0.65      -50.78     25.39 o 
  -1  19   2       45.69       55.47     28.37 o 
   1  19   2      300.11      284.17     34.78 o 
   2  19   2      405.60      386.37     36.91 o 
   3  19   2       11.67       12.22     17.65 o 
   4  19   2      320.02      340.39     26.39 o 
   5  19   2       66.20       24.69     36.70 o 
  -3  20   2      184.94      173.02     35.84 o 
  -2  20   2      240.70      202.68     36.70 o 
   1  20   2       36.98       15.28     18.40 o 
   2  20   2      148.88      155.92     22.85 o 
 -14   1   3      341.70      412.34     29.65 o 
 -13   1   3     1149.79     1278.10     36.66 o 
 -12   1   3      676.69      797.94     28.81 o 
 -11   1   3     4455.15     4970.30     73.71 o 
 -10   1   3      151.68      178.91     17.27 o 
  -9   1   3     3373.03     3326.48    274.80 o 
  -8   1   3     6146.65     5618.22    457.81 o 
  -7   1   3    15915.22    14715.34   1173.45 o 
  -6   1   3      979.90      943.20     69.04 o 
  -5   1   3     1245.63     1139.41    103.00 o 
  -4   1   3     1142.70     1196.41    117.66 o 
  -3   1   3    30245.98    30472.18   2629.03 o 
  -2   1   3    56433.43    57570.26   4791.44 o 
  -1   1   3     1324.22     1456.41     82.93 o 
   0   1   3     3032.70     3184.31     83.23 o 
   1   1   3      473.96      574.16     12.30 o 
   2   1   3    10532.96    10819.11    232.63 o 
   3   1   3    12001.62    12334.87    299.29 o 
   4   1   3     4262.66     4359.86    125.62 o 
   5   1   3      438.28      442.96     17.01 o 
   6   1   3     6403.12     6087.79    165.44 o 
   7   1   3     2638.10     2406.31     52.40 o 
   8   1   3     1164.92     1110.36     28.19 o 
   9   1   3     5747.70     5502.44    139.74 o 
  10   1   3      137.05      137.22     18.10 o 
  11   1   3      172.06      185.91     20.20 o 
  12   1   3     1077.38     1021.97     33.79 o 
  13   1   3     1728.40     1648.13     91.84 o 
 -14   2   3      671.42      729.96     65.92 o 
 -13   2   3       11.35       19.54     20.80 o 
 -12   2   3       99.20      118.70     21.87 o 
 -11   2   3     1597.67     1657.83     74.67 o 
 -10   2   3     3960.00     3787.15    373.50 o 
  -9   2   3      699.39      697.46     46.60 o 
  -8   2   3     1548.80     1486.08    110.36 o 
  -7   2   3       25.22       30.79      6.88 o 
  -6   2   3     7978.00     7857.49    499.07 o 
  -5   2   3     3174.68     3045.55    251.00 o 
  -4   2   3     5799.59     5722.72    403.49 o 
  -3   2   3       87.91      114.44      5.56 o 
  -2   2   3     2614.02     2833.03    233.08 o 
  -1   2   3     8702.19     8769.08    567.49 o 
   0   2   3     1244.29     1177.98     44.59 o 
   1   2   3     3014.22     2912.63     53.68 o 
   2   2   3      329.53      386.90     13.79 o 
   3   2   3     2645.49     2431.83     83.08 o 
   4   2   3      482.57      457.56     18.85 o 
   5   2   3     6323.46     6280.29    255.67 o 
   6   2   3     7493.02     6979.27    206.51 o 
   7   2   3     1034.46      975.81     40.07 o 
   8   2   3      242.80      219.99     17.25 o 
   9   2   3     2103.60     1990.76     37.71 o 
  10   2   3     3452.35     3222.56     49.17 o 
  11   2   3       78.49       77.34     22.08 o 
  12   2   3     1146.29     1055.89     34.17 o 
  13   2   3       21.34       -3.69     19.63 o 
 -13   3   3      159.92      189.52     51.10 o 
 -12   3   3     1346.19     1480.19     36.88 o 
 -11   3   3      254.64      292.89     19.91 o 
 -10   3   3      176.88      176.28     14.59 o 
  -9   3   3      154.17      202.94     14.12 o 
  -8   3   3     1804.45     1720.19     87.75 o 
  -7   3   3      245.24      243.24     13.76 o 
  -6   3   3     5661.67     5628.32    329.95 o 
  -5   3   3      644.93      686.00     51.98 o 
  -4   3   3      486.82      501.92     36.03 o 
  -3   3   3     9078.71     9426.17    665.11 o 
  -2   3   3     1820.90     1867.08    153.47 o 
  -1   3   3      451.95      492.46     38.43 o 
   0   3   3      339.79      289.97     16.66 o 
   1   3   3     2237.92     2545.55     65.42 o 
   2   3   3     6002.53     6158.69    109.81 o 
   3   3   3     5747.83     5691.26    122.25 o 
   4   3   3      479.45      426.11     19.46 o 
   5   3   3       28.85       46.19      7.21 o 
   6   3   3      178.34      200.66     14.76 o 
   7   3   3      598.70      585.10     20.49 o 
   8   3   3     3806.92     3491.99     69.79 o 
   9   3   3        0.51       -7.90      9.55 o 
  10   3   3      855.07      834.78     31.89 o 
  11   3   3       39.35       40.85     15.65 o 
  12   3   3      192.09      188.38     21.80 o 
  13   3   3      356.99      341.09     24.58 o 
 -13   4   3        9.24        7.92     15.19 o 
 -12   4   3      158.89      188.24     19.91 o 
 -11   4   3      250.94      246.29     16.37 o 
 -10   4   3     1687.32     1611.49    104.07 o 
  -9   4   3     1826.39     1745.11     78.44 o 
  -8   4   3     1330.98     1301.07     59.31 o 
  -7   4   3      451.49      441.16     25.50 o 
  -6   4   3     6080.13     5840.80    270.24 o 
  -5   4   3     8659.47     7980.21    379.16 o 
  -4   4   3     2439.50     2168.80     72.03 o 
  -3   4   3     1698.73     1787.10     73.34 o 
  -2   4   3     1228.33     1297.58    107.97 o 
  -1   4   3     2897.55     2939.54    198.96 o 
   0   4   3    32547.42    32404.40   2662.36 o 
   1   4   3    34278.72    33590.84   1494.24 o 
   2   4   3    16382.96    16593.07    536.42 o 
   3   4   3     3180.36     2852.37     91.80 o 
   4   4   3     3161.51     3015.87     57.01 o 
   5   4   3    12632.53    13216.07    634.38 o 
   6   4   3     9608.60     9347.57    500.87 o 
   7   4   3     1475.59     1347.99     45.53 o 
   8   4   3      143.36      171.04     13.23 o 
   9   4   3     3368.05     3068.46     85.27 o 
  10   4   3     3433.09     3325.15     78.70 o 
  11   4   3      976.92      929.80     31.45 o 
  12   4   3      256.03      254.48     22.17 o 
  13   4   3       88.38      106.40     21.12 o 
 -13   5   3      174.72      199.47     23.89 o 
 -12   5   3       25.39       48.02     15.44 o 
 -11   5   3     1344.90     1355.24     61.48 o 
 -10   5   3       80.72      104.52     17.34 o 
  -9   5   3       20.55        7.48      9.74 o 
  -8   5   3       66.54       81.32     10.74 o 
  -7   5   3     2035.79     2065.15     85.13 o 
  -6   5   3       13.01       44.10      6.18 o 
  -5   5   3     1424.43     1628.22     51.05 o 
  -4   5   3     1099.15     1244.31     28.68 o 
  -3   5   3      387.77      374.82      8.17 o 
  -2   5   3     1586.94     1597.91     40.12 o 
  -1   5   3     1879.48     1814.82    108.49 o 
   0   5   3     1067.02     1022.85     70.58 o 
   1   5   3     1248.65     1342.50     65.99 o 
   2   5   3     4334.75     4285.75    255.12 o 
   3   5   3     1697.00     1550.20     54.32 o 
   4   5   3        7.93       11.85      4.62 o 
   5   5   3     1566.91     1552.48     66.48 o 
   6   5   3     3474.78     3358.59    144.24 o 
   7   5   3      549.76      539.85     17.22 o 
   8   5   3      350.34      353.94     15.81 o 
   9   5   3     1315.63     1248.75     25.49 o 
  10   5   3      609.29      622.31     41.59 o 
  11   5   3      169.84      162.29     21.66 o 
  12   5   3      113.54      116.48     31.15 o 
  13   5   3      451.84      452.02     27.42 o 
 -13   6   3      233.58      263.27     31.79 o 
 -12   6   3      458.16      508.82     36.70 o 
 -11   6   3     1128.40     1080.92     50.91 o 
 -10   6   3      111.48      110.67     13.23 o 
  -9   6   3     5138.87     4912.87    198.22 o 
  -8   6   3      132.88      166.12     12.65 o 
  -7   6   3      344.43      310.52     13.74 o 
  -6   6   3      976.30      852.68     17.31 o 
  -5   6   3     6976.31     6641.95    157.42 o 
  -4   6   3     2580.73     2449.54     45.69 o 
  -3   6   3     1434.81     1327.49     28.69 o 
  -2   6   3      835.61      837.36     21.22 o 
  -1   6   3     2136.53     2180.26     49.96 o 
   0   6   3    17359.07    17072.09   2493.46 o 
   1   6   3    18921.92    19475.88    680.18 o 
   2   6   3        4.85       18.52      6.92 o 
   3   6   3     2656.63     2666.14    119.29 o 
   4   6   3    15241.08    14981.41    563.03 o 
   5   6   3     3822.19     3543.84    216.99 o 
   6   6   3     4194.27     4022.85    200.98 o 
   7   6   3     9319.56     9020.34    331.37 o 
   8   6   3      999.48      988.06     38.99 o 
   9   6   3     3085.85     3027.25    157.98 o 
  10   6   3     1770.68     1700.09     41.88 o 
  11   6   3     2153.95     2162.60     36.49 o 
  12   6   3       38.94       23.42     17.04 o 
  13   6   3        1.90       -5.61     17.64 o 
 -13   7   3      492.18      566.64     40.32 o 
 -12   7   3     1746.88     1734.05    184.97 o 
 -11   7   3      548.07      534.01     26.49 o 
 -10   7   3      270.92      272.45     20.62 o 
  -9   7   3      242.05      223.99     18.54 o 
  -8   7   3     2978.71     2920.27     77.24 o 
  -7   7   3     1419.46     1442.64     27.76 o 
  -6   7   3     4212.74     4016.22    100.45 o 
  -5   7   3       66.13       83.71      6.02 o 
  -4   7   3     3457.03     3411.31     44.22 o 
  -3   7   3    11328.66    11577.25    205.93 o 
  -2   7   3     8454.05     8777.19    292.45 o 
  -1   7   3     4711.59     4674.24    201.50 o 
   0   7   3      344.43      326.87     13.51 o 
   1   7   3     2476.06     2448.09     56.26 o 
   2   7   3     3332.94     2939.26    121.05 o 
   3   7   3    11341.07    10245.46    573.87 o 
   4   7   3     8772.42     8740.59    277.14 o 
   5   7   3        4.11        4.72      7.27 o 
   6   7   3     2540.02     2581.58    149.63 o 
   7   7   3     3232.51     3127.25     94.80 o 
   8   7   3     1320.11     1252.61     44.99 o 
   9   7   3       53.19       50.42     11.60 o 
  10   7   3      399.49      398.63     23.51 o 
  11   7   3      208.73      259.95     16.11 o 
  12   7   3     1046.95     1083.38     29.06 o 
  13   7   3      323.54      323.57     26.10 o 
 -12   8   3      392.90      396.26     31.15 o 
 -11   8   3      198.50      201.60     21.62 o 
 -10   8   3        8.19        6.70     13.94 o 
  -9   8   3      200.03      220.19     34.78 o 
  -8   8   3       79.08       60.83     14.09 o 
  -7   8   3      106.58       99.59     10.71 o 
  -6   8   3      166.28      140.98     10.88 o 
  -5   8   3      466.45      496.42     11.16 o 
  -4   8   3      199.69      254.71     10.56 o 
  -3   8   3      122.58      121.20     11.26 o 
  -2   8   3      395.50      361.90     11.17 o 
  -1   8   3      544.08      595.80     43.10 o 
   0   8   3      175.80      154.81     12.80 o 
   1   8   3      166.13      153.55      7.02 o 
   2   8   3     1394.09     1390.99     43.72 o 
   3   8   3     2812.69     2694.31    138.33 o 
   4   8   3     2682.95     2574.79     84.74 o 
   5   8   3     1223.47     1241.13     35.12 o 
   6   8   3       78.55       78.63     10.27 o 
   7   8   3        2.78       -3.90      9.27 o 
   8   8   3      393.50      418.77     19.36 o 
   9   8   3        6.63        7.55     10.38 o 
  10   8   3      367.28      340.48     18.01 o 
  11   8   3      509.35      524.01     29.91 o 
  12   8   3        1.23      -18.14     12.57 o 
 -12   9   3     3147.75     3291.66    156.17 o 
 -11   9   3       70.66       90.24     19.11 o 
 -10   9   3        4.59       -3.42     13.97 o 
  -9   9   3     1579.28     1574.10     37.40 o 
  -8   9   3     4854.56     5057.47    276.60 o 
  -7   9   3     1943.38     2147.51     85.76 o 
  -6   9   3     5432.52     5377.39    152.33 o 
  -5   9   3      270.20      275.59     13.42 o 
  -4   9   3     2984.90     2950.68     40.61 o 
  -3   9   3     3264.24     3215.04     28.67 o 
  -2   9   3     6381.20     6382.28    112.97 o 
  -1   9   3     6421.10     6439.14     51.58 o 
   0   9   3       33.15       23.29      6.29 o 
   1   9   3     7871.29     7814.42    152.61 o 
   2   9   3     1168.35     1173.70     33.44 o 
   3   9   3     2922.93     2622.38    128.18 o 
   4   9   3     6023.63     5924.01    142.94 o 
   5   9   3      285.40      283.57     13.18 o 
   6   9   3       10.96        6.18      8.10 o 
   7   9   3     3044.22     2927.00     89.23 o 
   8   9   3     2603.40     2533.52    108.03 o 
   9   9   3       38.46       36.47     11.70 o 
  10   9   3      905.32      863.31     24.45 o 
  11   9   3      437.78      488.06     18.60 o 
  12   9   3     1040.13     1043.22     31.07 o 
 -12  10   3       64.26       77.29     20.14 o 
 -11  10   3      174.73      176.00     22.26 o 
 -10  10   3       16.21       12.87     15.27 o 
  -9  10   3     3368.99     3358.68    128.75 o 
  -8  10   3       43.15       48.41     14.45 o 
  -7  10   3        8.07        6.71     12.11 o 
  -6  10   3      362.62      397.75     21.46 o 
  -5  10   3     2425.01     2240.27     29.83 o 
  -4  10   3      146.63      162.72     11.79 o 
  -3  10   3       68.91       53.14      8.24 o 
  -2  10   3      457.59      443.20     18.63 o 
  -1  10   3      609.77      566.27     19.25 o 
   0  10   3     1444.78     1477.83     27.08 o 
   1  10   3     1398.01     1397.39     33.90 o 
   2  10   3      312.63      325.53      9.46 o 
   3  10   3       65.84       54.90      8.33 o 
   4  10   3     1536.22     1497.82     53.64 o 
   5  10   3      154.62      173.20     11.92 o 
   6  10   3        2.90       -6.16     12.01 o 
   7  10   3      842.43      813.58     44.48 o 
   8  10   3      889.34      836.93     29.66 o 
   9  10   3      321.23      297.04     16.94 o 
  10  10   3      107.25      131.52     16.47 o 
  11  10   3      816.56      907.59     32.45 o 
  12  10   3        0.87      -14.75     12.03 o 
 -11  11   3      662.93      705.53     37.87 o 
 -10  11   3        7.01      -19.52     15.22 o 
  -9  11   3      163.15      171.82     19.93 o 
  -8  11   3     1245.07     1276.10     34.37 o 
  -7  11   3     2300.09     2328.28     55.36 o 
  -6  11   3      218.60      237.34     18.64 o 
  -5  11   3      421.70      427.39     23.57 o 
  -4  11   3      820.52      836.50     19.18 o 
  -3  11   3     1900.17     2078.29     26.58 o 
  -2  11   3     2649.45     2582.15     34.81 o 
  -1  11   3     3516.74     3466.98     73.82 o 
   0  11   3       30.03       18.47     15.89 o 
   1  11   3      759.51      720.51     24.88 o 
   2  11   3      357.49      389.45     12.42 o 
   3  11   3     1493.17     1404.19     74.68 o 
   4  11   3      866.01      902.61     33.90 o 
   5  11   3       75.56       85.43     10.69 o 
   6  11   3      365.82      326.32     15.45 o 
   7  11   3     1546.37     1494.69     32.53 o 
   8  11   3      901.21      883.39     30.54 o 
   9  11   3      632.61      625.75     22.67 o 
  10  11   3      215.80      193.11     17.24 o 
  11  11   3       16.41       11.16     12.38 o 
 -11  12   3      772.35      747.64     45.76 o 
 -10  12   3      416.31      460.01     43.52 o 
  -9  12   3     1617.88     1570.87     42.88 o 
  -8  12   3      538.91      552.63     26.37 o 
  -7  12   3      559.74      556.84     25.16 o 
  -6  12   3     2545.26     2476.85     43.47 o 
  -5  12   3     8099.50     8154.04    157.02 o 
  -4  12   3     3378.86     3435.27    105.61 o 
  -3  12   3      734.40      729.84     24.66 o 
  -2  12   3       15.11       21.41      8.24 o 
  -1  12   3     3715.85     3716.83     44.95 o 
   0  12   3     7958.93     7511.03     61.14 o 
   1  12   3     2379.23     2302.64     56.92 o 
   2  12   3      499.76      483.49     13.77 o 
   3  12   3       21.38       37.60     27.95 o 
   4  12   3     5739.74     5841.06     59.61 o 
   5  12   3     4748.63     4854.57     56.22 o 
   6  12   3     1379.25     1372.40     66.74 o 
   7  12   3     1353.77     1337.63     28.12 o 
   8  12   3      942.03      939.17     25.20 o 
   9  12   3      764.36      764.32     40.15 o 
  10  12   3     1656.88     1845.71     86.61 o 
  11  12   3     1372.17     1475.59     81.33 o 
 -10  13   3       93.55      122.63     21.58 o 
  -9  13   3        4.59      -22.67     15.69 o 
  -8  13   3       29.01       10.31     23.47 o 
  -7  13   3      366.59      328.48     22.20 o 
  -6  13   3      384.68      320.68     21.15 o 
  -5  13   3        9.16      -16.29     13.21 o 
  -4  13   3        0.02      -15.63     11.74 o 
  -3  13   3      410.39      424.73     34.03 o 
  -2  13   3        3.11       -1.99     14.61 o 
  -1  13   3        0.06       -0.55     10.97 o 
   0  13   3      329.76      316.36     18.71 o 
   1  13   3      213.88      215.87     13.04 o 
   2  13   3        7.00       -5.22      7.21 o 
   3  13   3       91.27      108.08     14.36 o 
   4  13   3        5.55        1.74     10.96 o 
   5  13   3     1882.15     1909.08     74.46 o 
   6  13   3       25.37       30.83     13.42 o 
   7  13   3      180.14      178.81     20.91 o 
   8  13   3      522.32      494.97     25.61 o 
   9  13   3      261.37      293.38     24.97 o 
  10  13   3        4.78      -11.71     18.29 o 
 -10  14   3      964.23      974.41     37.32 o 
  -9  14   3      155.87      123.97     20.99 o 
  -8  14   3      784.81      738.13     30.79 o 
  -7  14   3        4.03       -7.50     14.81 o 
  -6  14   3     1121.87     1076.90     32.93 o 
  -5  14   3     1130.25     1135.63     69.44 o 
  -4  14   3     1840.53     1752.80     37.67 o 
  -3  14   3       33.80       22.92     15.57 o 
  -2  14   3        0.19      -12.99     12.48 o 
  -1  14   3     1538.21     1410.83     31.73 o 
   0  14   3     4693.40     4624.23     73.60 o 
   1  14   3     2641.45     2693.07     33.24 o 
   2  14   3      589.85      630.10     18.91 o 
   3  14   3      852.79      884.55     27.23 o 
   4  14   3      733.87      790.67     26.94 o 
   5  14   3     1172.68     1193.01     32.16 o 
   6  14   3     3338.42     3282.15    142.41 o 
   7  14   3      246.52      274.26     22.39 o 
   8  14   3       58.93       61.10     17.69 o 
   9  14   3      998.82     1072.59     35.99 o 
  -9  15   3       83.81       88.16     56.43 o 
  -8  15   3      807.95      746.41     31.70 o 
  -7  15   3      338.38      327.33     24.79 o 
  -6  15   3       21.39       13.20     15.48 o 
  -5  15   3      322.23      337.26     50.78 o 
  -4  15   3      139.37      122.94     18.16 o 
  -3  15   3      975.23      933.44     29.41 o 
  -2  15   3     1320.38     1251.16     32.11 o 
  -1  15   3      687.21      699.78     25.38 o 
   0  15   3        4.12      -13.24      8.84 o 
   1  15   3       57.90       52.50     11.24 o 
   2  15   3     1006.35     1039.34     26.42 o 
   3  15   3     2844.18     2809.91     45.80 o 
   4  15   3      736.76      765.37     27.48 o 
   5  15   3       33.40       30.57     14.09 o 
   6  15   3      183.37      195.11     20.46 o 
   7  15   3      890.53      959.51     44.38 o 
   8  15   3      287.02      335.81     24.87 o 
   9  15   3       74.17       76.04     16.43 o 
  -8  16   3        0.15      -14.88     27.31 o 
  -7  16   3      367.08      302.71     25.26 o 
  -6  16   3     1033.29     1043.90     34.68 o 
  -5  16   3      125.36      119.25     21.97 o 
  -4  16   3       52.02       47.05     17.01 o 
  -3  16   3       15.13      -22.97     14.29 o 
  -2  16   3      157.17      144.07     18.43 o 
  -1  16   3      160.88      130.67     18.41 o 
   0  16   3      548.04      546.67     19.27 o 
   1  16   3      617.44      661.62     20.46 o 
   2  16   3      213.56      254.43     15.21 o 
   3  16   3      467.22      495.41     24.51 o 
   4  16   3        1.25      -15.29     14.29 o 
   5  16   3      539.31      497.33     25.21 o 
   6  16   3      788.93      761.11     29.82 o 
   7  16   3        0.51      -21.24     15.15 o 
   8  16   3      239.94      270.23     25.03 o 
  -7  17   3     1002.43      947.94     36.24 o 
  -6  17   3      203.00      174.66     23.36 o 
  -5  17   3      280.25      265.95     24.14 o 
  -4  17   3      158.52      175.72     25.71 o 
  -3  17   3     3105.69     2989.95     51.12 o 
  -2  17   3     1859.78     1761.86     60.80 o 
  -1  17   3      633.41      692.19     34.67 o 
   0  17   3       23.41        1.72     11.87 o 
   1  17   3       71.67      111.29     17.28 o 
   2  17   3     2675.93     2649.21     47.18 o 
   3  17   3     2693.21     2810.50     49.28 o 
   4  17   3      151.27      147.79     19.57 o 
   5  17   3      430.18      483.54     25.86 o 
   6  17   3      774.79      766.66     30.98 o 
   7  17   3      660.58      737.96     47.36 o 
  -6  18   3      223.57      211.77     25.12 o 
  -5  18   3       31.97        9.65     21.55 o 
  -4  18   3      119.29      110.95     20.70 o 
  -3  18   3      106.20      122.19     21.14 o 
  -2  18   3       18.38      -19.34     15.99 o 
  -1  18   3      372.08      359.27     36.70 o 
   0  18   3      377.56      390.22     22.47 o 
   1  18   3        0.13        0.24     11.19 o 
   2  18   3       38.70       55.30     18.56 o 
   3  18   3      194.72      203.63     26.45 o 
   4  18   3      196.70      189.06     21.23 o 
   5  18   3      100.72      105.82     29.23 o 
   6  18   3      229.57      247.27     36.70 o 
  -4  19   3        5.65      -16.51     18.65 o 
  -3  19   3      539.45      492.92     28.76 o 
  -2  19   3     1485.24     1433.68     94.94 o 
  -1  19   3      295.09      283.89     19.30 o 
   0  19   3       66.42       86.87     17.85 o 
   1  19   3       14.48       24.66     12.82 o 
   2  19   3      709.31      730.49     45.87 o 
   3  19   3      696.40      654.54     45.44 o 
   4  19   3      638.49      653.47     44.38 o 
   0  20   3      669.35      694.01     45.44 o 
   1  20   3      479.16      444.40     39.47 o 
 -13   0   4     1514.32     1821.96     59.95 o 
 -12   0   4     1878.39     1961.48     58.67 o 
 -11   0   4        3.49       35.63     19.41 o 
 -10   0   4     4504.84     4868.08     79.36 o 
  -9   0   4     3111.28     2964.13    472.34 o 
  -8   0   4    12081.31    11262.03   1938.44 o 
  -7   0   4     1768.49     1710.17    266.47 o 
  -6   0   4        2.97       11.35      8.35 o 
  -5   0   4        1.85       14.07      7.32 o 
  -4   0   4    32217.33    35089.77   4441.39 o 
  -3   0   4     9279.34    10588.30   1187.36 o 
  -2   0   4    31428.94    34570.71   2979.77 o 
  -1   0   4     5208.78     5102.04    368.76 o 
   0   0   4    15220.16    15863.14    340.02 o 
   1   0   4     9137.74     9355.62    229.92 o 
   2   0   4     3648.15     3440.56     86.43 o 
   3   0   4    27739.54    29107.52    907.11 o 
   4   0   4      201.10      246.40     16.74 o 
   5   0   4      524.85      509.85     16.88 o 
   6   0   4    12724.42    12206.88    367.17 o 
   7   0   4     7657.49     7555.78     88.96 o 
   8   0   4     6967.51     6506.13     88.11 o 
   9   0   4      268.70      290.15     29.44 o 
  10   0   4     1272.08     1156.11     46.30 o 
  11   0   4     1458.09     1365.40     52.06 o 
  12   0   4     1986.47     1744.09     59.95 o 
  13   0   4       16.06       27.09     25.60 o 
 -13   1   4       14.79        1.15     14.39 o 
 -12   1   4      188.01      239.04     20.89 o 
 -11   1   4      484.81      550.97     24.06 o 
 -10   1   4      500.74      556.59     77.09 o 
  -9   1   4     2650.16     2486.79    222.64 o 
  -8   1   4     2493.76     2374.68    228.43 o 
  -7   1   4     2044.28     1964.94    160.93 o 
  -6   1   4      182.50      184.55      9.27 o 
  -5   1   4     3720.94     3758.72    340.05 o 
  -4   1   4       17.30       12.42      5.97 o 
  -3   1   4        3.51       28.40      4.48 o 
  -2   1   4     1094.49     1256.61     87.58 o 
  -1   1   4     4234.43     4333.17    158.94 o 
   0   1   4     1249.90     1291.53     21.77 o 
   1   1   4      201.64      253.90      6.82 o 
   2   1   4     3350.80     3499.52     53.34 o 
   3   1   4     3775.72     3859.40     59.47 o 
   4   1   4     5223.44     5519.01    208.67 o 
   5   1   4        4.84        4.14      4.92 o 
   6   1   4       83.92       83.31      9.78 o 
   7   1   4      485.57      470.50     16.20 o 
   8   1   4        4.48       13.06      9.72 o 
   9   1   4     1975.76     1857.36     92.70 o 
  10   1   4      192.50      233.86     21.19 o 
  11   1   4      724.76      676.46     28.11 o 
  12   1   4        3.07      -15.81     15.91 o 
  13   1   4        1.06      -27.73     16.11 o 
 -13   2   4      639.25      686.49     29.10 o 
 -12   2   4      300.02      316.39     21.35 o 
 -11   2   4      104.02      149.33     17.35 o 
 -10   2   4      123.17      119.91     23.08 o 
  -9   2   4     1941.76     1962.01    205.19 o 
  -8   2   4     5496.96     5497.53    422.95 o 
  -7   2   4      766.40      774.70     60.17 o 
  -6   2   4      144.89      166.43      9.00 o 
  -5   2   4      389.88      417.36     37.08 o 
  -4   2   4     1490.03     1524.35    169.86 o 
  -3   2   4     4649.16     4674.06    263.72 o 
  -2   2   4     3153.66     3113.37    222.61 o 
  -1   2   4     1615.89     1637.34    107.54 o 
   0   2   4     5193.51     4877.83    108.04 o 
   1   2   4     1313.64     1185.79     26.17 o 
   2   2   4    10845.60    11264.82    131.13 o 
   3   2   4    12873.67    13777.20    286.59 o 
   4   2   4     2941.81     3102.44     97.49 o 
   5   2   4     1415.23     1484.88     60.29 o 
   6   2   4     3123.16     2952.95     73.99 o 
   7   2   4     3908.89     3703.41     74.68 o 
   8   2   4     1357.48     1264.70     24.55 o 
   9   2   4      104.86      126.12     13.55 o 
  10   2   4      175.77      151.57     19.16 o 
  11   2   4     1049.03      942.51     31.91 o 
  12   2   4      919.76      892.78     32.65 o 
  13   2   4      292.40      314.14     26.31 o 
 -13   3   4       51.53       78.92     17.33 o 
 -12   3   4      399.11      465.24     23.98 o 
 -11   3   4     1384.87     1504.75     40.86 o 
 -10   3   4      254.85      310.34     17.27 o 
  -9   3   4      705.76      716.78     74.64 o 
  -8   3   4       15.91       10.31      7.24 o 
  -7   3   4     5100.30     5009.73    379.75 o 
  -6   3   4     1759.63     1567.38    139.99 o 
  -5   3   4    15231.50    14960.78   1291.45 o 
  -4   3   4     3418.83     3523.89    292.23 o 
  -3   3   4     2317.58     2282.34    157.60 o 
  -2   3   4     1394.56     1415.30     96.97 o 
  -1   3   4    16356.44    17006.89    565.90 o 
   0   3   4     7747.78     7728.96    202.24 o 
   1   3   4      105.61      101.49      5.27 o 
   2   3   4      124.87      101.51      5.39 o 
   3   3   4    21426.53    22415.37    529.07 o 
   4   3   4     9535.98     9576.13    249.49 o 
   5   3   4     1732.32     1690.42     58.42 o 
   6   3   4     1700.54     1608.94     41.86 o 
   7   3   4       33.97       30.51      9.33 o 
   8   3   4     1349.08     1266.28     24.72 o 
   9   3   4     5245.92     4988.94    227.42 o 
  10   3   4     1343.55     1313.49     37.98 o 
  11   3   4      565.89      580.46     26.75 o 
  12   3   4       62.91       65.07     26.56 o 
  13   3   4      742.95      708.45     48.22 o 
 -13   4   4        0.08      -21.97     19.41 o 
 -12   4   4        8.07        2.56     18.13 o 
 -11   4   4        0.04      -20.25     10.13 o 
 -10   4   4      410.55      417.93     32.34 o 
  -9   4   4     1307.99     1366.96    104.18 o 
  -8   4   4      150.78      150.59     12.26 o 
  -7   4   4        8.20        8.81      6.53 o 
  -6   4   4      457.96      539.73     44.90 o 
  -5   4   4      334.89      443.93     36.55 o 
  -4   4   4     1473.96     1542.69    109.99 o 
  -3   4   4     8314.75     8740.66    739.32 o 
  -2   4   4      338.81      320.95     31.75 o 
  -1   4   4      489.61      440.39     37.57 o 
   0   4   4     3451.84     3407.54    126.35 o 
   1   4   4      592.95      600.03     10.77 o 
   2   4   4     4337.58     4822.57    109.94 o 
   3   4   4      372.65      416.74     16.94 o 
   4   4   4     2816.19     2825.99     72.80 o 
   5   4   4      380.16      393.25     10.60 o 
   6   4   4      472.60      507.05     45.34 o 
   7   4   4     1415.11     1320.16     41.08 o 
   8   4   4     1132.09     1128.03     26.58 o 
   9   4   4      160.99      156.94     14.35 o 
  10   4   4       23.09       20.28     11.21 o 
  11   4   4      184.17      179.38     21.42 o 
  12   4   4       59.27       66.20     18.70 o 
  13   4   4      442.01      433.89     27.37 o 
 -13   5   4       28.52       50.35     24.75 o 
 -12   5   4      481.69      557.47     37.55 o 
 -11   5   4     1012.73     1029.73     77.66 o 
 -10   5   4     2361.29     2289.91    326.31 o 
  -9   5   4     1002.85      975.89     95.88 o 
  -8   5   4       40.80       39.94     11.53 o 
  -7   5   4       96.80      116.04      8.80 o 
  -6   5   4     8667.89     8351.34    536.61 o 
  -5   5   4     5298.77     5090.42    370.14 o 
  -4   5   4     4406.95     4865.36    307.58 o 
  -3   5   4      393.99      462.08     19.80 o 
  -2   5   4     7697.06     7184.36    501.80 o 
  -1   5   4    10082.61     9761.93    760.88 o 
   0   5   4    14002.67    13976.11   1068.38 o 
   1   5   4     8956.47     8668.21    365.11 o 
   2   5   4      498.27      521.47     31.52 o 
   3   5   4       74.28       47.05      5.73 o 
   4   5   4     3690.48     3313.84    113.42 o 
   5   5   4     8919.05     8981.61    283.18 o 
   6   5   4     1326.16     1264.41     51.81 o 
   7   5   4        0.02        5.10      9.02 o 
   8   5   4     1963.04     1841.11     65.71 o 
   9   5   4       96.13      118.75     13.29 o 
  10   5   4     1943.79     1843.77     72.30 o 
  11   5   4      664.39      598.75     22.21 o 
  12   5   4       46.65       69.16     18.93 o 
  13   5   4      529.81      505.32     29.71 o 
 -13   6   4      184.07      239.16     32.43 o 
 -12   6   4      245.78      241.87     52.48 o 
 -11   6   4      123.29      114.24     18.76 o 
 -10   6   4       78.67       80.99     16.58 o 
  -9   6   4      762.33      737.42     83.52 o 
  -8   6   4     1035.37     1066.72    139.74 o 
  -7   6   4      227.57      225.96     17.13 o 
  -6   6   4      116.13      113.05      8.48 o 
  -5   6   4      368.11      362.42     23.13 o 
  -4   6   4     6329.31     6501.92    311.16 o 
  -3   6   4     2256.19     2152.83    139.89 o 
  -2   6   4      810.65      806.49     50.25 o 
  -1   6   4     1628.47     1640.52     85.61 o 
   0   6   4     2484.87     2360.22    230.11 o 
   1   6   4     2297.90     2179.39    110.40 o 
   2   6   4    11271.91    10632.07    592.81 o 
   3   6   4     1048.59     1003.87     36.59 o 
   4   6   4      211.41      196.22     10.87 o 
   5   6   4      255.81      231.05     12.43 o 
   6   6   4     1181.14     1183.48     34.66 o 
   7   6   4     3012.19     2822.16    112.85 o 
   8   6   4      763.22      761.70     39.76 o 
   9   6   4      104.18      110.39     13.38 o 
  10   6   4        6.26        9.42     11.16 o 
  11   6   4      565.35      570.08     22.37 o 
  12   6   4      666.45      695.53     24.95 o 
 -12   7   4      529.94      533.92     48.22 o 
 -11   7   4      304.29      324.44     23.97 o 
 -10   7   4      859.29      805.20     44.48 o 
  -9   7   4       26.62       19.22     13.28 o 
  -8   7   4       27.13       36.56     15.04 o 
  -7   7   4       20.95       26.78     12.45 o 
  -6   7   4     8098.26     7629.01    464.85 o 
  -5   7   4      457.50      405.62     20.83 o 
  -4   7   4        4.98        7.85      5.30 o 
  -3   7   4      111.79      107.13      7.12 o 
  -2   7   4     8950.10     8833.34    379.29 o 
  -1   7   4      668.98      714.84     32.45 o 
   0   7   4     1200.73     1092.97    142.19 o 
   1   7   4        2.54       13.02      4.19 o 
   2   7   4     8484.07     8162.32    328.91 o 
   3   7   4      561.39      516.90     21.56 o 
   4   7   4     4503.21     4407.35    181.56 o 
   5   7   4     2089.16     2138.52     85.39 o 
   6   7   4      173.50      195.18     13.04 o 
   7   7   4      764.54      720.95     19.92 o 
   8   7   4      152.67      169.34     14.49 o 
   9   7   4      232.06      247.77     16.10 o 
  10   7   4     1224.19     1183.61     32.93 o 
  11   7   4      237.35      238.77     18.92 o 
  12   7   4        0.55      -14.95     13.04 o 
 -12   8   4      764.36      789.07     88.86 o 
 -11   8   4       67.78       69.44     29.55 o 
 -10   8   4       77.18       73.17     17.25 o 
  -9   8   4     5667.50     5608.13    498.37 o 
  -8   8   4     1073.85     1052.78     91.84 o 
  -7   8   4     3450.67     3378.20    212.06 o 
  -6   8   4      500.26      537.88     30.83 o 
  -5   8   4     2329.16     2230.97     61.05 o 
  -4   8   4     2462.20     2532.36    105.69 o 
  -3   8   4    19426.46    19466.88    442.32 o 
  -2   8   4     6918.92     6974.64    228.36 o 
  -1   8   4       25.04       15.96      9.17 o 
   0   8   4      564.95      573.44     49.82 o 
   1   8   4    14305.94    14089.65    560.75 o 
   2   8   4    12314.74    11873.61    633.93 o 
   3   8   4     1957.06     1856.36     67.65 o 
   4   8   4     1374.62     1333.52     35.66 o 
   5   8   4      731.03      693.40     36.05 o 
   6   8   4     1178.25     1147.66     50.37 o 
   7   8   4     4104.21     3908.70    203.11 o 
   8   8   4     2078.67     2065.48     52.37 o 
   9   8   4       25.53        7.88     12.98 o 
  10   8   4      508.71      495.69     29.29 o 
  11   8   4     1308.76     1278.18     74.06 o 
  12   8   4      191.33      198.63     20.67 o 
 -12   9   4        7.11      -19.33     17.92 o 
 -11   9   4        2.75      -29.39     14.69 o 
 -10   9   4      182.63      180.15     21.26 o 
  -9   9   4       49.44       62.34     16.29 o 
  -8   9   4      130.77      104.91     19.09 o 
  -7   9   4        0.01        2.22     11.95 o 
  -6   9   4      183.41      207.56     17.89 o 
  -5   9   4      264.95      243.50     19.34 o 
  -4   9   4       78.90       86.08     10.20 o 
  -3   9   4      318.17      354.85     18.59 o 
  -2   9   4      119.16      145.58     11.03 o 
  -1   9   4      441.16      435.35     37.34 o 
   0   9   4      212.61      165.87     13.70 o 
   1   9   4       38.75       33.16      7.14 o 
   2   9   4     1126.73     1075.31     57.29 o 
   3   9   4        0.32       49.93     30.73 o 
   4   9   4      422.32      446.02     18.99 o 
   5   9   4     1427.44     1364.47     50.60 o 
   6   9   4      153.23      178.53     14.47 o 
   7   9   4      696.02      653.31     29.23 o 
   8   9   4     1757.27     1758.45     53.02 o 
   9   9   4       17.13        1.13     13.91 o 
  10   9   4        9.79      -13.81     11.66 o 
  11   9   4       14.19       11.25     13.16 o 
  12   9   4       44.45       45.91     15.79 o 
 -11  10   4      182.11      180.27     23.90 o 
 -10  10   4      414.68      400.53     63.15 o 
  -9  10   4     2050.35     1936.10     81.92 o 
  -8  10   4     2283.98     2262.73    140.06 o 
  -7  10   4     2427.87     2489.78    151.47 o 
  -6  10   4      410.31      468.94     23.26 o 
  -5  10   4     1951.98     1863.62    106.35 o 
  -4  10   4      108.55      134.87     15.43 o 
  -3  10   4     7153.19     7085.88    537.63 o 
  -2  10   4     4762.23     4557.36    150.94 o 
  -1  10   4        3.96        5.84     10.22 o 
   0  10   4        3.21        9.33     10.15 o 
   1  10   4     7202.32     6835.27    269.86 o 
   2  10   4     4527.75     4240.93    178.89 o 
   3  10   4     3254.95     2999.07    252.96 o 
   4  10   4     2139.41     2143.76     36.81 o 
   5  10   4      623.40      619.91     33.78 o 
   6  10   4     6334.91     6058.91    275.02 o 
   7  10   4     4843.66     4682.84    269.84 o 
   8  10   4     2146.69     2100.69     72.84 o 
   9  10   4      392.90      387.62     18.78 o 
  10  10   4      186.55      181.74     17.10 o 
  11  10   4      486.50      495.99     42.10 o 
 -11  11   4      923.12      831.78     33.92 o 
 -10  11   4     1100.68     1104.12     36.54 o 
  -9  11   4      121.67      129.26     19.53 o 
  -8  11   4        1.29      -17.81     13.51 o 
  -7  11   4       29.02        7.46     14.04 o 
  -6  11   4     7401.62     7420.07    215.26 o 
  -5  11   4     1156.25     1149.63     31.18 o 
  -4  11   4      318.81      245.55     19.27 o 
  -3  11   4     1656.92     1585.34     32.99 o 
  -2  11   4     2968.83     2823.12     41.25 o 
  -1  11   4      355.67      315.64     18.18 o 
   0  11   4     4300.68     4064.69    198.52 o 
   1  11   4     1494.41     1483.14     55.03 o 
   2  11   4     2373.81     2242.86     98.18 o 
   3  11   4       83.80      103.43     13.73 o 
   4  11   4     1369.56     1470.48     52.91 o 
   5  11   4     2153.99     2183.43     39.44 o 
   6  11   4      315.00      277.03     24.53 o 
   7  11   4       22.39       44.13     14.53 o 
   8  11   4      735.19      742.97     28.79 o 
   9  11   4      952.89      987.01     32.10 o 
  10  11   4     1050.39     1085.74     34.61 o 
  11  11   4        0.26        4.59     14.08 o 
 -11  12   4        3.60      -35.05     17.53 o 
 -10  12   4      510.08      412.77     27.46 o 
  -9  12   4       39.12       45.05     19.31 o 
  -8  12   4      199.01      234.05     22.73 o 
  -7  12   4        0.67        3.87     25.28 o 
  -6  12   4        0.70        3.60     13.53 o 
  -5  12   4        6.40        3.73     12.85 o 
  -4  12   4     1628.83     1642.50     35.56 o 
  -3  12   4       18.58        2.09     11.52 o 
  -2  12   4      780.25      829.21     25.67 o 
  -1  12   4     1783.52     1796.18     34.16 o 
   0  12   4      450.79      445.93     26.24 o 
   1  12   4      224.16      250.85     12.06 o 
   2  12   4      595.02      559.02     19.87 o 
   3  12   4      107.35      123.42     14.73 o 
   4  12   4      216.42      213.75     17.63 o 
   5  12   4     1549.01     1602.63     46.94 o 
   6  12   4      391.95      375.02     22.29 o 
   7  12   4      632.28      671.75     27.21 o 
   8  12   4      524.80      507.76     25.86 o 
   9  12   4       38.37        1.95     15.05 o 
  10  12   4        0.28      -10.87     16.64 o 
 -10  13   4      478.16      459.55     43.95 o 
  -9  13   4      199.44      216.58     25.60 o 
  -8  13   4       29.12       52.62     17.33 o 
  -7  13   4     1388.75     1320.37     36.60 o 
  -6  13   4     2624.83     2604.85    166.62 o 
  -5  13   4     1035.88      983.42     33.07 o 
  -4  13   4        5.69        5.11     20.69 o 
  -3  13   4       98.65       99.99     15.82 o 
  -2  13   4     2295.54     2263.80     95.47 o 
  -1  13   4     2084.49     1992.44     51.20 o 
   0  13   4     2456.17     2250.14     54.19 o 
   1  13   4     1562.47     1529.96     42.35 o 
   2  13   4        5.46        3.11      9.13 o 
   3  13   4     2117.98     2039.77     60.91 o 
   4  13   4     3223.85     3362.20     49.38 o 
   5  13   4     2148.26     2148.55     74.78 o 
   6  13   4      163.26      196.83     19.76 o 
   7  13   4      156.78      199.83     20.66 o 
   8  13   4      295.37      315.84     23.22 o 
   9  13   4     2183.25     2299.19     60.06 o 
  10  13   4     1054.29     1004.29     62.94 o 
  -9  14   4       62.96       46.19     19.93 o 
  -8  14   4        0.89      -17.77     15.34 o 
  -7  14   4      216.24      206.20     22.34 o 
  -6  14   4      645.30      634.36     28.30 o 
  -5  14   4        9.74        5.29     23.04 o 
  -4  14   4      195.35      182.03     19.47 o 
  -3  14   4     2519.02     2346.90     52.70 o 
  -2  14   4      329.70      319.93     20.30 o 
  -1  14   4      436.38      383.97     21.41 o 
   0  14   4      206.84      219.58     14.56 o 
   1  14   4      441.12      448.34     15.10 o 
   2  14   4       60.34       69.75     11.48 o 
   3  14   4       36.45       12.56     13.10 o 
   4  14   4       12.76      -14.17     19.84 o 
   5  14   4      493.51      507.79     24.27 o 
   6  14   4      171.03      183.61     19.83 o 
   7  14   4      137.66      187.96     21.41 o 
   8  14   4      254.93      274.41     24.82 o 
   9  14   4       29.95       25.59     23.47 o 
  -9  15   4       47.01       35.45     19.37 o 
  -8  15   4        0.14      -31.87     15.93 o 
  -7  15   4      500.21      498.79     35.52 o 
  -6  15   4       21.56        2.90     16.54 o 
  -5  15   4     2349.59     2222.80    123.42 o 
  -4  15   4     1288.49     1258.15     35.37 o 
  -3  15   4      835.32      810.32     29.13 o 
  -2  15   4        8.92       -9.33     14.19 o 
  -1  15   4     2291.74     2164.10     57.28 o 
   0  15   4      347.77      368.17     17.23 o 
   1  15   4      374.98      346.50     16.69 o 
   2  15   4      368.89      389.88     18.73 o 
   3  15   4     1806.88     1798.36     59.63 o 
   4  15   4      698.33      660.40     27.24 o 
   5  15   4      580.81      574.96     26.01 o 
   6  15   4      779.42      779.74     30.03 o 
   7  15   4       86.97       74.13     18.63 o 
   8  15   4       73.21      105.66     20.51 o 
  -8  16   4     1030.30     1002.51     46.08 o 
  -7  16   4      657.83      641.06     58.56 o 
  -6  16   4        0.13       13.63     23.15 o 
  -5  16   4       52.10       30.08     23.47 o 
  -4  16   4     3501.78     3197.85    112.86 o 
  -3  16   4     1574.95     1515.07     38.94 o 
  -2  16   4     1493.09     1425.54     36.63 o 
  -1  16   4      259.05      259.77     22.69 o 
   0  16   4     1009.86      970.18     33.11 o 
   1  16   4     1660.49     1678.02     35.07 o 
   2  16   4     3147.26     3202.01     51.63 o 
   3  16   4     1675.83     1668.02     39.85 o 
   4  16   4       26.80       30.36     15.40 o 
   5  16   4       32.70       44.92     16.24 o 
   6  16   4     1091.09     1152.83     41.92 o 
   7  16   4      330.88      318.17     24.93 o 
  -7  17   4       21.38       -3.94     19.21 o 
  -6  17   4        0.59      -19.45     31.25 o 
  -5  17   4      143.82      152.24     21.93 o 
  -4  17   4        4.03       32.39     22.40 o 
  -3  17   4      238.26      228.86     35.20 o 
  -2  17   4        0.51       23.82     26.56 o 
  -1  17   4       30.10      -18.13     25.39 o 
   0  17   4       64.64       97.12     16.58 o 
   1  17   4       52.79       64.10     13.40 o 
   2  17   4      137.54      158.51     19.75 o 
   3  17   4        6.53        1.91     15.28 o 
   4  17   4        1.58        4.41     14.96 o 
   5  17   4        0.62      -24.24     14.61 o 
   6  17   4        8.23      -13.84     16.43 o 
  -5  18   4       12.62      -17.86     17.63 o 
  -4  18   4     1510.63     1300.76     57.18 o 
  -3  18   4      556.66      530.51     28.86 o 
  -2  18   4      918.56      874.18     33.24 o 
  -1  18   4      722.03      720.16     32.06 o 
   0  18   4     1551.76     1615.23     33.12 o 
   1  18   4      329.67      311.25     18.83 o 
   2  18   4     1247.87     1237.93     42.03 o 
   3  18   4      688.70      772.22     67.63 o 
   4  18   4        0.14       -6.76     16.11 o 
   5  18   4      222.58      246.50     24.24 o 
  -3  19   4      453.70      388.53     27.31 o 
  -2  19   4       74.87       70.58     20.70 o 
  -1  19   4     1651.22     1613.52     41.11 o 
   0  19   4      326.71      324.85     20.09 o 
   1  19   4       22.51        9.90     14.40 o 
   2  19   4       57.10       56.26     18.32 o 
   3  19   4      520.41      555.66     28.76 o 
 -13   1   5      208.12      251.22     21.96 o 
 -12   1   5      139.81      188.19     19.50 o 
 -11   1   5      354.77      412.38     21.87 o 
 -10   1   5     2651.83     2701.23    253.32 o 
  -9   1   5      527.75      481.30     40.31 o 
  -8   1   5     4189.79     4196.31    347.38 o 
  -7   1   5     1659.75     1709.58    134.54 o 
  -6   1   5     3365.02     3543.32    265.90 o 
  -5   1   5     3201.90     3281.46    250.20 o 
  -4   1   5     3733.28     3630.09    241.85 o 
  -3   1   5     1211.32     1057.10     57.03 o 
  -2   1   5     5835.03     6446.76    349.54 o 
  -1   1   5     1010.86     1074.49     28.17 o 
   0   1   5     3135.89     3068.22     68.75 o 
   1   1   5    13731.62    13851.97    297.95 o 
   2   1   5    13786.50    14346.93    153.98 o 
   3   1   5      778.81      860.24     16.63 o 
   4   1   5      598.33      627.18     15.84 o 
   5   1   5     7992.42     8021.46    276.38 o 
   6   1   5    11162.72    10765.77    285.42 o 
   7   1   5     2109.17     2088.18     29.34 o 
   8   1   5     3451.77     3352.33     54.88 o 
   9   1   5      175.97      232.75     20.67 o 
  10   1   5     3315.70     3186.69     51.14 o 
  11   1   5     1646.63     1511.58     39.37 o 
  12   1   5     1590.65     1530.39     57.60 o 
  13   1   5       49.84       23.23     18.77 o 
 -13   2   5      218.24      227.85     32.64 o 
 -12   2   5      211.42      242.03     20.93 o 
 -11   2   5     2541.01     2962.27     76.16 o 
 -10   2   5     1246.80     1314.82    135.52 o 
  -9   2   5      127.09      146.27     13.50 o 
  -8   2   5        0.53       -1.78      7.52 o 
  -7   2   5     7925.03     7662.43    603.92 o 
  -6   2   5      170.44      183.40     10.16 o 
  -5   2   5     2407.96     2803.06    249.03 o 
  -4   2   5     3336.41     3694.55    266.52 o 
  -3   2   5      566.04      561.91     31.47 o 
  -2   2   5    15172.17    16548.80    818.12 o 
  -1   2   5    11133.62    11521.83    251.51 o 
   0   2   5     1262.08     1390.86     38.38 o 
   1   2   5      127.35      122.57      5.39 o 
   2   2   5     8649.24     8997.07    146.18 o 
   3   2   5     4018.47     4275.89     49.51 o 
   4   2   5     2664.79     2638.75     46.05 o 
   5   2   5     4785.50     4952.00    241.02 o 
   6   2   5     1779.96     1744.00     78.99 o 
   7   2   5      702.59      674.22     26.06 o 
   8   2   5     1722.35     1730.56     29.90 o 
   9   2   5     4543.61     4195.81     85.49 o 
  10   2   5       15.81       -0.68     14.94 o 
  11   2   5       34.12       17.83     16.95 o 
  12   2   5        4.17      -13.47     32.11 o 
  13   2   5      561.03      574.23     31.29 o 
 -13   3   5      283.41      325.99     32.64 o 
 -12   3   5        4.39      -21.12     17.71 o 
 -11   3   5      106.70      111.73     18.22 o 
 -10   3   5      134.72      141.48     13.94 o 
  -9   3   5     1776.08     1863.16    174.59 o 
  -8   3   5       12.43       11.97      7.78 o 
  -7   3   5      431.75      422.30     36.98 o 
  -6   3   5      102.82      119.90     16.14 o 
  -5   3   5     2954.82     3014.46    274.19 o 
  -4   3   5      332.31      386.80     38.89 o 
  -3   3   5     4484.96     4805.85    356.71 o 
  -2   3   5      509.94      601.26     33.44 o 
  -1   3   5        8.31       12.89      6.92 o 
   0   3   5     1868.39     1969.42     43.75 o 
   1   3   5     2201.92     2221.50     31.52 o 
   2   3   5     1031.88     1059.87     17.64 o 
   3   3   5     1125.71     1106.46     22.91 o 
   4   3   5      659.44      580.98     19.49 o 
   5   3   5       64.82       87.31      7.81 o 
   6   3   5      908.74     1000.90     57.31 o 
   7   3   5     4334.42     4146.23    102.16 o 
   8   3   5      225.55      227.95     15.05 o 
   9   3   5       87.82      105.82     13.34 o 
  10   3   5      743.13      663.77     22.12 o 
  11   3   5      893.07      897.65     32.04 o 
  12   3   5       20.56        5.38     18.36 o 
 -13   4   5      597.32      638.11     41.82 o 
 -12   4   5      611.44      777.21     42.67 o 
 -11   4   5     2320.10     2372.37    331.00 o 
 -10   4   5      683.10      685.60    104.11 o 
  -9   4   5       69.16       84.85     15.49 o 
  -8   4   5     2287.20     2436.39    222.76 o 
  -7   4   5     7122.61     7160.41    635.45 o 
  -6   4   5     9453.95     9699.94    872.32 o 
  -5   4   5     2915.69     2939.20    273.38 o 
  -4   4   5      172.63      172.82     10.75 o 
  -3   4   5     5065.50     5211.18    410.63 o 
  -2   4   5    14464.48    14602.91    603.85 o 
  -1   4   5    14668.28    14648.87    542.00 o 
   0   4   5     4881.70     4973.83    128.10 o 
   1   4   5      288.99      346.50     12.61 o 
   2   4   5     2337.84     2406.05     40.87 o 
   3   4   5     4932.66     4811.48     99.52 o 
   4   4   5     7173.36     6939.34    200.03 o 
   5   4   5     3774.35     3843.10     97.95 o 
   6   4   5      400.30      369.12     15.01 o 
   7   4   5     1715.54     1604.74     55.47 o 
   8   4   5      454.38      431.05     24.31 o 
   9   4   5      526.38      500.11     19.38 o 
  10   4   5      276.83      262.05     16.86 o 
  11   4   5      250.46      252.99     19.18 o 
  12   4   5      398.80      427.43     26.87 o 
 -13   5   5       42.45       60.38     26.24 o 
 -12   5   5      590.43      691.23     41.82 o 
 -11   5   5        7.83        3.26     15.09 o 
 -10   5   5      723.85      787.16    115.31 o 
  -9   5   5      324.60      340.64     70.30 o 
  -8   5   5       23.10       31.94     16.00 o 
  -7   5   5      136.41      121.17     12.92 o 
  -6   5   5       13.10       -5.43      7.93 o 
  -5   5   5       19.13       20.11      8.30 o 
  -4   5   5     3469.26     3400.76    222.51 o 
  -3   5   5       81.94       72.15      8.54 o 
  -2   5   5       35.07       35.85      7.34 o 
  -1   5   5      125.37      158.55      9.85 o 
   0   5   5        5.17        4.51      4.11 o 
   1   5   5     1134.08     1058.50     32.27 o 
   2   5   5      778.52      794.70     25.35 o 
   3   5   5     4387.05     4428.19    161.75 o 
   4   5   5      159.54      159.77      9.37 o 
   5   5   5      290.50      305.91     11.00 o 
   6   5   5      796.39      789.75     32.24 o 
   7   5   5       19.67       21.79      9.85 o 
   8   5   5     1238.49     1209.27     35.74 o 
   9   5   5       39.45       29.90     11.78 o 
  10   5   5      406.15      401.76     19.33 o 
  11   5   5       80.56      105.62     15.27 o 
  12   5   5      353.02      328.54     25.45 o 
 -12   6   5     1344.37     1328.16    262.95 o 
 -11   6   5      449.94      516.99    109.13 o 
 -10   6   5      938.75     1029.39    132.49 o 
  -9   6   5        1.61       -3.14     12.71 o 
  -8   6   5      530.18      565.34     90.46 o 
  -7   6   5       24.40       52.58     10.01 o 
  -6   6   5     7131.38     6669.91    673.96 o 
  -5   6   5     5168.68     4801.39    396.22 o 
  -4   6   5        3.73        2.60      7.27 o 
  -3   6   5     2610.69     2445.84    191.55 o 
  -2   6   5     7943.95     7507.73    624.28 o 
  -1   6   5     4714.98     4343.92    298.64 o 
   0   6   5     8915.81     8189.68    831.51 o 
   1   6   5     2198.80     2117.36     93.21 o 
   2   6   5      101.56      128.07     11.64 o 
   3   6   5     4365.56     4182.34    154.85 o 
   4   6   5     4728.32     4657.48    180.30 o 
   5   6   5      162.00      177.71     14.93 o 
   6   6   5      508.71      535.18     36.13 o 
   7   6   5     1078.80     1000.02     69.68 o 
   8   6   5     1944.32     1712.98     99.86 o 
   9   6   5      150.60      152.08     15.00 o 
  10   6   5     2472.50     2391.25     57.35 o 
  11   6   5       49.50       30.47     13.78 o 
  12   6   5      218.82      270.47     21.06 o 
 -12   7   5       18.06        1.17     17.22 o 
 -11   7   5        9.12        1.32     15.50 o 
 -10   7   5      679.85      640.13     61.87 o 
  -9   7   5     2927.88     2686.22    431.59 o 
  -8   7   5     1046.69      991.57     92.06 o 
  -7   7   5       30.59       19.33     13.00 o 
  -6   7   5       17.16       22.12      8.96 o 
  -5   7   5     4591.65     4295.97    379.77 o 
  -4   7   5     4591.17     4209.44    279.58 o 
  -3   7   5     4081.97     3772.84    301.78 o 
  -2   7   5       66.22       68.70     10.16 o 
  -1   7   5      125.90      126.17     10.35 o 
   0   7   5     3337.53     3075.45    217.56 o 
   1   7   5    11758.92    12197.08    580.73 o 
   2   7   5     5510.39     5084.51    307.75 o 
   3   7   5     1639.96     1625.34     74.61 o 
   4   7   5      839.09      776.25     34.00 o 
   5   7   5      212.16      240.35     14.97 o 
   6   7   5     1726.44     1699.88    103.80 o 
   7   7   5     2190.61     2097.04    110.26 o 
   8   7   5       22.70       13.24     10.90 o 
   9   7   5      668.54      632.86     29.40 o 
  10   7   5      484.82      490.59     20.84 o 
  11   7   5     1359.58     1378.50     44.78 o 
  12   7   5      304.85      297.27     21.00 o 
 -12   8   5      311.55      297.56     26.26 o 
 -11   8   5        7.33       -4.06     24.00 o 
 -10   8   5      451.18      440.16     76.16 o 
  -9   8   5      106.11      100.76     17.99 o 
  -8   8   5       16.54       25.74     13.53 o 
  -7   8   5      174.90      223.11     19.11 o 
  -6   8   5      644.82      615.44     38.71 o 
  -5   8   5      439.88      398.55     20.32 o 
  -4   8   5      176.19      164.73     12.39 o 
  -3   8   5       17.56        5.59      7.83 o 
  -2   8   5      155.86      153.13     11.69 o 
  -1   8   5     2230.50     2137.13    117.65 o 
   0   8   5       20.98       22.00     13.23 o 
   1   8   5      194.92      217.59     11.57 o 
   2   8   5        9.58        9.87      6.93 o 
   3   8   5      315.34      304.42     13.77 o 
   4   8   5     1677.08     1668.45    126.55 o 
   5   8   5        4.54       -8.88      9.69 o 
   6   8   5      268.26      275.14     14.96 o 
   7   8   5       89.83       79.50     12.27 o 
   8   8   5       12.92       -4.98     10.71 o 
   9   8   5       65.72       50.87     13.03 o 
  10   8   5      499.90      506.83     27.73 o 
  11   8   5       98.07       95.70     16.36 o 
 -11   9   5      210.62      201.75     32.32 o 
 -10   9   5      271.60      264.31     40.11 o 
  -9   9   5     4110.06     3896.74    481.84 o 
  -8   9   5      944.73      914.84     71.68 o 
  -7   9   5      162.67      150.46     18.10 o 
  -6   9   5      123.77      163.07     18.25 o 
  -5   9   5     4140.30     3704.74    212.21 o 
  -4   9   5     7419.36     6859.07    269.85 o 
  -3   9   5     4609.22     4337.42    190.50 o 
  -2   9   5      293.41      275.22     19.06 o 
  -1   9   5       67.61       89.44     13.53 o 
   0   9   5     5655.36     4631.05     66.99 o 
   1   9   5     6894.21     6773.43    374.12 o 
   2   9   5     3649.01     3512.04    184.28 o 
   3   9   5     2003.84     1968.61     62.23 o 
   4   9   5     5982.65     5979.25     97.07 o 
   5   9   5     3086.22     3198.80    134.30 o 
   6   9   5     2183.73     2010.63    121.87 o 
   7   9   5     9535.29     9116.33    432.32 o 
   8   9   5      251.90      261.48     18.24 o 
   9   9   5      128.62      124.63     15.31 o 
  10   9   5     1468.43     1408.40     31.80 o 
  11   9   5     2509.22     2582.23     50.71 o 
 -11  10   5       53.87       23.22     19.01 o 
 -10  10   5      531.86      530.33     28.33 o 
  -9  10   5       34.49       27.34     16.66 o 
  -8  10   5      121.37       93.72     18.04 o 
  -7  10   5       76.16       72.36     17.81 o 
  -6  10   5     2179.96     2094.97    241.19 o 
  -5  10   5      234.99      232.42     14.78 o 
  -4  10   5       57.65       56.11     14.40 o 
  -3  10   5       18.66       10.54     12.08 o 
  -2  10   5      350.71      303.92     18.86 o 
  -1  10   5      624.00      612.02     41.82 o 
   0  10   5     3102.47     2446.63     52.91 o 
   1  10   5      788.10      778.37     43.85 o 
   2  10   5        5.90       11.27      7.52 o 
   3  10   5     1701.12     1604.08     64.53 o 
   4  10   5     3753.57     3912.70    134.30 o 
   5  10   5      181.77      202.79     18.25 o 
   6  10   5       93.19       86.29     15.65 o 
   7  10   5      909.36      942.87     30.67 o 
   8  10   5     1379.61     1379.27     51.42 o 
   9  10   5       15.44        3.43     15.01 o 
  10  10   5      613.28      608.97     23.57 o 
  11  10   5       76.76       79.10     16.83 o 
 -11  11   5      350.51      364.30     28.01 o 
 -10  11   5      319.38      327.57     33.71 o 
  -9  11   5      467.79      421.09     26.99 o 
  -8  11   5      844.51      761.53     54.08 o 
  -7  11   5      108.26      105.58     17.68 o 
  -6  11   5      309.16      284.31     20.91 o 
  -5  11   5      441.65      397.73     22.11 o 
  -4  11   5     1251.63     1137.25     51.20 o 
  -3  11   5      126.87      131.93     16.85 o 
  -2  11   5      120.27      133.08     16.19 o 
  -1  11   5      104.28      110.01     15.40 o 
   0  11   5     1289.76     1041.97     39.26 o 
   1  11   5     1529.76     1545.43     78.44 o 
   2  11   5     2529.47     2514.56    112.52 o 
   3  11   5      223.86      255.50     21.23 o 
   4  11   5       44.35       47.35     13.06 o 
   5  11   5      667.46      665.32     25.78 o 
   6  11   5      929.72      929.94     30.51 o 
   7  11   5     1446.82     1406.97     39.90 o 
   8  11   5      248.24      251.34     21.53 o 
   9  11   5       26.14      -23.43     28.48 o 
  10  11   5      465.13      439.87     49.92 o 
 -10  12   5      623.72      608.24     36.27 o 
  -9  12   5        0.93       -2.20     17.11 o 
  -8  12   5     1143.58     1071.61     82.88 o 
  -7  12   5      839.65      762.87     71.04 o 
  -6  12   5     1307.48     1210.60    116.49 o 
  -5  12   5      670.75      630.32     66.99 o 
  -4  12   5      109.64      131.83     21.33 o 
  -3  12   5      449.71      457.13     48.64 o 
  -2  12   5     1081.83     1040.19     50.67 o 
  -1  12   5     5079.90     4773.65    411.86 o 
   0  12   5      744.66      695.16     47.30 o 
   1  12   5       16.23       22.13      8.65 o 
   2  12   5      123.33      159.93     11.73 o 
   3  12   5     1233.97     1255.04     82.56 o 
   4  12   5     4140.42     4323.20     56.04 o 
   5  12   5      206.05      226.34     23.47 o 
   6  12   5      604.42      549.60     25.54 o 
   7  12   5     1190.34     1229.81     61.98 o 
   8  12   5     1938.30     2056.06     88.43 o 
   9  12   5      384.26      412.99     26.46 o 
  10  12   5      642.12      664.17     32.36 o 
  -9  13   5      302.32      317.76     26.18 o 
  -8  13   5        1.88      -18.14     27.63 o 
  -7  13   5      417.55      353.41     24.15 o 
  -6  13   5      323.53      332.90     23.57 o 
  -5  13   5       53.15       37.42     16.12 o 
  -4  13   5       33.76       13.99     14.30 o 
  -3  13   5       44.31       37.47     17.07 o 
  -2  13   5      288.48      280.79     20.44 o 
  -1  13   5      287.41      248.25     19.67 o 
   0  13   5      121.75      161.11     16.15 o 
   1  13   5      120.98      118.72     11.42 o 
   2  13   5      148.37      183.56     14.53 o 
   3  13   5      177.42      218.87     19.06 o 
   4  13   5     1520.77     1464.21     41.07 o 
   5  13   5      302.84      299.70     21.23 o 
   6  13   5      746.70      705.36     28.70 o 
   7  13   5      109.55      133.54     19.68 o 
   8  13   5      327.24      352.69     25.34 o 
   9  13   5       58.42       63.17     19.30 o 
  -9  14   5        0.15      -35.37     17.94 o 
  -8  14   5      380.24      331.53     25.76 o 
  -7  14   5     1369.26     1284.68    113.50 o 
  -6  14   5      368.11      369.66     24.27 o 
  -5  14   5     2449.20     2327.84    156.59 o 
  -4  14   5      113.26       97.65     18.71 o 
  -3  14   5     1111.25     1009.71     61.34 o 
  -2  14   5     2636.31     2526.48    131.74 o 
  -1  14   5     2136.97     1888.06     40.11 o 
   0  14   5      450.20      425.85     19.91 o 
   1  14   5      617.27      590.98     29.22 o 
   2  14   5      486.78      494.21     18.91 o 
   3  14   5     2922.47     2956.96     49.31 o 
   4  14   5     1089.90     1016.47     42.35 o 
   5  14   5     1628.17     1617.47     39.05 o 
   6  14   5       11.46      -23.04     14.27 o 
   7  14   5       90.69       64.86     18.71 o 
   8  14   5      669.79      650.36     30.55 o 
  -8  15   5      705.95      685.92     56.64 o 
  -7  15   5      107.96       94.94     20.44 o 
  -6  15   5      297.62      252.63     23.96 o 
  -5  15   5     1346.03     1210.86     71.36 o 
  -4  15   5     1812.86     1747.52    126.83 o 
  -3  15   5      432.96      345.41     24.32 o 
  -2  15   5      437.09      405.12     24.24 o 
  -1  15   5      377.78      284.88     22.05 o 
   0  15   5     1641.08     1543.25     84.00 o 
   1  15   5      841.06      763.36     22.74 o 
   2  15   5      687.66      699.60     26.74 o 
   3  15   5      113.66      108.75     17.95 o 
   4  15   5      579.33      526.49     35.74 o 
   5  15   5      967.50      970.83     32.87 o 
   6  15   5      566.44      587.07     28.57 o 
   7  15   5       60.40       72.02     18.31 o 
   8  15   5       23.50      -10.77     17.50 o 
  -7  16   5      438.21      375.85     27.31 o 
  -6  16   5      307.81      298.66     25.57 o 
  -5  16   5      178.42      168.87     22.60 o 
  -4  16   5        0.04      -33.04     27.84 o 
  -3  16   5      190.11      157.37     21.61 o 
  -2  16   5      630.21      604.97     50.78 o 
  -1  16   5      170.97      146.99     32.00 o 
   0  16   5      249.17      238.90     15.41 o 
   1  16   5      438.18      417.58     19.08 o 
   2  16   5       62.83       74.08     17.59 o 
   3  16   5      402.05      393.51     36.38 o 
   4  16   5      254.22      266.79     23.61 o 
   5  16   5      673.45      669.61     29.56 o 
   6  16   5      346.19      397.96     26.13 o 
   7  16   5        1.13      -32.89     16.44 o 
  -6  17   5       13.65      -28.99     18.29 o 
  -5  17   5      688.16      614.55     31.46 o 
  -4  17   5     1811.45     1607.37    107.21 o 
  -3  17   5     1220.11     1051.57     36.08 o 
  -2  17   5      559.65      514.61     28.18 o 
  -1  17   5      214.79      239.07     23.25 o 
   0  17   5     1201.31     1182.91     29.28 o 
   1  17   5     1882.86     1879.86     35.22 o 
   2  17   5     1338.18     1497.22     46.30 o 
   3  17   5       50.88       51.67     18.10 o 
   4  17   5       29.33        9.01     16.12 o 
   5  17   5      225.27      236.26     23.67 o 
  -4  18   5       53.16       26.05     29.01 o 
  -3  18   5        3.38       -4.62     18.41 o 
  -2  18   5       11.14       -0.21     24.96 o 
  -1  18   5      147.40      191.32     28.10 o 
   0  18   5        9.35       27.46     25.26 o 
   1  18   5       22.22       11.96     14.19 o 
   2  18   5       20.65      -13.11     16.11 o 
   3  18   5      297.55      332.72     25.11 o 
   4  18   5        4.51       19.50     17.06 o 
  -1  19   5      140.67      186.25     24.73 o 
   0  19   5      379.79      378.93     21.53 o 
   1  19   5     1052.47     1096.50     29.94 o 
 -13   0   6      333.31      414.95     35.42 o 
 -12   0   6      116.59      218.68     29.23 o 
 -11   0   6     1718.74     2023.35     57.39 o 
 -10   0   6      432.60      510.90     75.84 o 
  -9   0   6     1078.70     1242.92    158.83 o 
  -8   0   6     2011.18     1945.78    223.48 o 
  -7   0   6     1288.84     1450.69    203.85 o 
  -6   0   6        7.64       62.04     44.70 o 
  -5   0   6    13591.71    13931.21   1685.95 o 
  -4   0   6     4605.12     4719.23    494.64 o 
  -3   0   6        9.14       12.39     13.33 o 
  -2   0   6      622.77      721.39     38.94 o 
  -1   0   6    13330.01    14384.67    340.98 o 
   0   0   6     9426.04     9794.10    185.44 o 
   1   0   6     5322.98     5511.44    133.18 o 
   2   0   6     8529.45     8291.35    192.94 o 
   3   0   6     3109.28     3167.63     96.37 o 
   4   0   6    10585.13    11099.63    265.46 o 
   5   0   6     4082.52     4111.32     99.62 o 
   6   0   6     3016.11     2903.01    163.10 o 
   7   0   6     1933.30     1805.04     34.67 o 
   8   0   6       18.31       22.61     18.77 o 
   9   0   6     4284.67     4076.57     79.36 o 
  10   0   6     3363.32     3284.00     75.95 o 
  11   0   6     1398.03     1285.18     53.55 o 
  12   0   6        1.43        0.43     24.53 o 
 -12   1   6      255.82      292.49     31.57 o 
 -11   1   6       95.98      103.36     16.82 o 
 -10   1   6        5.74        1.09      9.92 o 
  -9   1   6      157.87      180.92     13.70 o 
  -8   1   6     1132.73     1159.70     75.60 o 
  -7   1   6      262.48      252.15     18.54 o 
  -6   1   6      122.66      131.65     13.55 o 
  -5   1   6      607.45      699.34     61.40 o 
  -4   1   6     1640.61     1670.81     98.48 o 
  -3   1   6     1045.47     1222.67     66.88 o 
  -2   1   6      746.69      706.92     31.99 o 
  -1   1   6      586.43      537.42     15.11 o 
   0   1   6     1054.75     1051.20     21.24 o 
   1   1   6      235.16      263.89      7.25 o 
   2   1   6      897.55      944.65     17.25 o 
   3   1   6     5317.06     5382.80     88.25 o 
   4   1   6     1913.91     1985.08     51.45 o 
   5   1   6      756.55      842.38     20.40 o 
   6   1   6      510.97      496.38     22.89 o 
   7   1   6      380.50      363.22     18.63 o 
   8   1   6      189.02      185.72     14.59 o 
   9   1   6       51.10       25.37     15.60 o 
  10   1   6      392.25      367.25     24.44 o 
  11   1   6      133.42      137.38     21.80 o 
  12   1   6      336.05      326.46     26.91 o 
 -12   2   6        2.14      -10.24     19.41 o 
 -11   2   6      784.16      941.06     43.10 o 
 -10   2   6      633.22      616.76     62.51 o 
  -9   2   6     1464.18     1486.42    122.68 o 
  -8   2   6     1166.43     1197.46    100.23 o 
  -7   2   6      183.61      178.78     11.15 o 
  -6   2   6     1512.80     1571.69    117.11 o 
  -5   2   6     5460.37     5701.27    407.86 o 
  -4   2   6     3108.50     3087.72    183.50 o 
  -3   2   6      100.96      119.64      8.52 o 
  -2   2   6     1235.68     1378.57     49.33 o 
  -1   2   6      821.70      733.38     12.66 o 
   0   2   6     6690.21     6914.62    120.04 o 
   1   2   6     6050.71     6005.48    123.37 o 
   2   2   6     1451.13     1459.88     23.46 o 
   3   2   6       97.72       93.43      6.14 o 
   4   2   6     2233.20     2304.91     50.93 o 
   5   2   6     3563.61     3610.27    106.02 o 
   6   2   6     2595.76     2572.06    104.57 o 
   7   2   6      294.65      276.75     17.36 o 
   8   2   6       50.57       22.12     11.33 o 
   9   2   6      141.35      148.05     15.10 o 
  10   2   6      422.29      427.37     24.73 o 
  11   2   6      891.62      867.10     32.57 o 
  12   2   6      239.98      241.29     26.55 o 
 -12   3   6     1097.92     1182.14     50.14 o 
 -11   3   6      693.46      636.50     79.26 o 
 -10   3   6       32.53       15.21     15.26 o 
  -9   3   6      120.87      134.20     17.73 o 
  -8   3   6     5009.08     4809.65    433.87 o 
  -7   3   6     1133.16     1101.18    118.10 o 
  -6   3   6      967.62      973.58     78.03 o 
  -5   3   6     1652.39     1709.89    138.14 o 
  -4   3   6     5005.11     5424.99    410.63 o 
  -3   3   6     3122.48     3483.67    165.48 o 
  -2   3   6    12927.09    13430.56    303.89 o 
  -1   3   6     8859.95     8922.29    194.98 o 
   0   3   6     1207.00     1226.13     12.60 o 
   1   3   6       66.21       70.52      5.49 o 
   2   3   6     2182.26     2104.95     18.34 o 
   3   3   6     5691.60     5769.46     64.81 o 
   4   3   6     2792.35     2915.89     52.59 o 
   5   3   6      786.18      883.76     23.62 o 
   6   3   6      804.53      877.87     30.72 o 
   7   3   6     3195.21     3283.42     96.11 o 
   8   3   6     2668.12     2467.96     59.74 o 
   9   3   6     1197.43     1132.18     43.91 o 
  10   3   6      236.62      227.41     17.16 o 
  11   3   6       23.23       20.46     17.86 o 
  12   3   6     1352.49     1353.00     40.93 o 
 -12   4   6      140.95      181.56     31.57 o 
 -11   4   6        2.79      -24.48     14.56 o 
 -10   4   6      174.13      182.44     20.80 o 
  -9   4   6      419.67      417.63     78.51 o 
  -8   4   6      624.50      565.06     26.28 o 
  -7   4   6      420.60      371.43     22.02 o 
  -6   4   6     2259.17     2229.58    209.52 o 
  -5   4   6       81.38       78.02     10.39 o 
  -4   4   6       41.44       29.93      8.53 o 
  -3   4   6      387.15      391.20     19.09 o 
  -2   4   6     1850.58     1847.79     87.60 o 
  -1   4   6      783.69      730.17     40.96 o 
   0   4   6     1510.68     1531.94     28.02 o 
   1   4   6       56.38       59.86      5.38 o 
   2   4   6     2592.99     2689.60     45.55 o 
   3   4   6      314.21      273.16      9.48 o 
   4   4   6      192.67      185.94     10.50 o 
   5   4   6      635.64      667.77     31.90 o 
   6   4   6       13.44        7.17      9.01 o 
   7   4   6      272.14      236.97     15.06 o 
   8   4   6      413.35      386.54     17.88 o 
   9   4   6       61.86       43.82     12.75 o 
  10   4   6      159.41      164.06     16.64 o 
  11   4   6       16.00        4.87     13.79 o 
  12   4   6       26.59       12.80     19.06 o 
 -12   5   6      634.87      608.89     85.44 o 
 -11   5   6      834.55      853.05    106.35 o 
 -10   5   6      309.49      352.85     24.01 o 
  -9   5   6     2344.87     2187.22    353.83 o 
  -8   5   6     4706.02     4319.84    720.46 o 
  -7   5   6     6666.81     6144.73    567.57 o 
  -6   5   6     2951.55     2840.00    236.69 o 
  -5   5   6       19.18       27.97      9.14 o 
  -4   5   6       99.99      118.64     11.27 o 
  -3   5   6     9655.67     9441.32    878.99 o 
  -2   5   6     9199.84     8899.92    581.97 o 
  -1   5   6     7543.06     7458.53    427.64 o 
   0   5   6     1191.25     1190.64     18.75 o 
   1   5   6     3118.97     2975.73     75.26 o 
   2   5   6     5643.91     5439.41    213.54 o 
   3   5   6     3606.18     3551.83     82.71 o 
   4   5   6     4030.95     4168.04    143.24 o 
   5   5   6      873.23      895.73     36.37 o 
   6   5   6      200.89      206.30     13.95 o 
   7   5   6     2890.34     2574.31    127.05 o 
   8   5   6     2362.56     2248.24    154.12 o 
   9   5   6      745.82      716.56     39.24 o 
  10   5   6       60.91       53.48     14.18 o 
  11   5   6      438.23      409.47     21.00 o 
  12   5   6      459.86      404.36     65.18 o 
 -12   6   6        0.72      -32.16     23.47 o 
 -11   6   6      379.26      387.29     59.42 o 
 -10   6   6      436.99      430.02     64.32 o 
  -9   6   6      915.75      904.32    119.79 o 
  -8   6   6        0.54      -21.52     13.14 o 
  -7   6   6      108.75      112.75     13.80 o 
  -6   6   6      431.88      424.05     44.33 o 
  -5   6   6     4031.40     3786.72    390.99 o 
  -4   6   6     3201.40     3056.27    285.05 o 
  -3   6   6      100.98      130.48     13.91 o 
  -2   6   6      372.05      335.75     17.94 o 
  -1   6   6     2955.66     2976.97    113.89 o 
   0   6   6     1661.34     1695.39     35.08 o 
   1   6   6     2126.42     2073.97     51.03 o 
   2   6   6      562.24      503.79     13.38 o 
   3   6   6     2185.03     2217.91    101.13 o 
   4   6   6     2272.16     2163.54     94.13 o 
   5   6   6     1254.51     1210.60     78.98 o 
   6   6   6      944.42      906.39     82.24 o 
   7   6   6       42.58       46.34     11.20 o 
   8   6   6      760.85      746.83     22.23 o 
   9   6   6     1212.10     1188.50     28.67 o 
  10   6   6      599.57      631.67     23.06 o 
  11   6   6      564.00      548.46     23.69 o 
 -12   7   6      180.65      205.65     50.35 o 
 -11   7   6      533.65      541.74     98.56 o 
 -10   7   6      325.33      265.93     22.91 o 
  -9   7   6      273.96      250.75     21.44 o 
  -8   7   6       59.59       51.23     15.46 o 
  -7   7   6     2245.05     2192.26    443.01 o 
  -6   7   6      563.14      609.68     56.91 o 
  -5   7   6      473.44      420.53     25.00 o 
  -4   7   6      726.60      649.94     44.93 o 
  -3   7   6     3791.25     3495.59    243.98 o 
  -2   7   6     2746.67     2702.32    192.87 o 
  -1   7   6      191.24      203.00     12.51 o 
   0   7   6     1952.30     1989.82     55.57 o 
   1   7   6     2443.48     2347.88     22.58 o 
   2   7   6     1331.16     1361.83     23.27 o 
   3   7   6     1785.88     1870.88     26.16 o 
   4   7   6     3378.29     3446.12     45.55 o 
   5   7   6      378.41      333.42     42.30 o 
   6   7   6      147.65      125.41     12.49 o 
   7   7   6     1345.08     1186.75     69.51 o 
   8   7   6     1966.49     1931.99     79.21 o 
   9   7   6     1269.69     1275.04     87.52 o 
  10   7   6      211.21      167.04     20.51 o 
  11   7   6       16.86       15.55     14.51 o 
 -11   8   6      232.79      239.39     42.14 o 
 -10   8   6     2176.85     2067.31    357.88 o 
  -9   8   6      598.24      566.86     58.78 o 
  -8   8   6      219.82      221.37     34.56 o 
  -7   8   6      781.17      696.36     95.47 o 
  -6   8   6     3044.20     2749.73    232.46 o 
  -5   8   6     3178.02     2920.83    271.18 o 
  -4   8   6     4949.76     4560.89    311.53 o 
  -3   8   6     4418.38     3985.96    308.01 o 
  -2   8   6     1976.91     1849.29    138.29 o 
  -1   8   6        7.89       -0.14      8.13 o 
   0   8   6     4571.23     4407.29    124.62 o 
   1   8   6     7403.76     7330.44    237.46 o 
   2   8   6     1085.66     1101.92     37.01 o 
   3   8   6       27.47       31.92     10.23 o 
   4   8   6      535.39      594.40     32.21 o 
   5   8   6     2685.23     2772.76    104.86 o 
   6   8   6     1634.26     1641.33     98.56 o 
   7   8   6      868.06      905.82     29.69 o 
   8   8   6       24.60       23.02     11.73 o 
   9   8   6      324.18      328.00     19.89 o 
  10   8   6     1947.34     1920.30     95.04 o 
  11   8   6      434.32      391.82     21.87 o 
 -11   9   6        0.28      -24.70     17.89 o 
 -10   9   6      109.29       94.33     27.63 o 
  -9   9   6        0.01        0.15     28.59 o 
  -8   9   6        0.61      -27.55     16.11 o 
  -7   9   6        9.22       -0.06     16.11 o 
  -6   9   6        0.82       -7.03     12.78 o 
  -5   9   6      177.20      144.77     13.35 o 
  -4   9   6      232.05      222.33     14.58 o 
  -3   9   6        5.92        5.52      9.08 o 
  -2   9   6        3.29       -5.54      8.48 o 
  -1   9   6      147.20      139.73     19.16 o 
   0   9   6       14.80       17.23      8.01 o 
   1   9   6      172.94      179.32     14.75 o 
   2   9   6      102.47      147.23     17.07 o 
   3   9   6      160.25      190.62     13.53 o 
   4   9   6        0.02       -1.92     11.01 o 
   5   9   6       83.84       71.04     15.01 o 
   6   9   6      302.71      258.82     20.20 o 
   7   9   6      135.22      140.32     18.16 o 
   8   9   6       45.14       35.54     15.84 o 
   9   9   6       15.02       11.62     15.69 o 
  10   9   6       30.63       11.41     17.72 o 
 -10  10   6      634.34      656.63     95.36 o 
  -9  10   6      376.27      350.80     25.84 o 
  -8  10   6      386.13      345.64     24.47 o 
  -7  10   6       15.33        6.24     14.12 o 
  -6  10   6     2789.66     2717.40    343.70 o 
  -5  10   6      380.90      360.33     33.09 o 
  -4  10   6      177.35      173.28     14.12 o 
  -3  10   6      397.63      353.74     18.81 o 
  -2  10   6     1422.19     1370.75    144.54 o 
  -1  10   6     1015.77      902.29     86.40 o 
   0  10   6     2059.28     1974.78     83.74 o 
   1  10   6     5051.76     4899.88    210.01 o 
   2  10   6       29.34       22.93      8.92 o 
   3  10   6      211.08      200.37     17.08 o 
   4  10   6     3881.58     3881.21     52.80 o 
   5  10   6     3006.35     2945.13     47.75 o 
   6  10   6     1398.91     1475.64     36.49 o 
   7  10   6      304.75      311.47     22.39 o 
   8  10   6      103.53      119.77     25.28 o 
   9  10   6      499.78      481.73     26.57 o 
  10  10   6     1238.10     1219.53     39.58 o 
 -10  11   6      159.02      151.18     24.36 o 
  -9  11   6      553.43      566.22     82.67 o 
  -8  11   6      105.58       90.36     22.19 o 
  -7  11   6     1556.37     1381.21    215.80 o 
  -6  11   6      794.31      714.38     92.27 o 
  -5  11   6        0.14       -1.75     13.69 o 
  -4  11   6      703.23      637.63     42.14 o 
  -3  11   6     5558.89     4764.60    424.87 o 
  -2  11   6     4744.98     4440.54    443.22 o 
  -1  11   6       89.95       77.97     16.15 o 
   0  11   6      882.52      860.77     39.10 o 
   1  11   6      917.72      953.32     38.95 o 
   2  11   6     1224.22     1232.25     28.80 o 
   3  11   6     2299.18     2296.76     41.55 o 
   4  11   6     2365.57     2283.72     51.42 o 
   5  11   6       19.87       33.73     14.21 o 
   6  11   6      245.16      204.49     20.73 o 
   7  11   6     1040.46     1027.42     32.88 o 
   8  11   6      871.71      925.29     33.11 o 
   9  11   6      995.76     1026.08     36.27 o 
  10  11   6       36.17       25.92     19.01 o 
  -9  12   6      123.96      115.64     22.17 o 
  -8  12   6       41.25       10.68     16.89 o 
  -7  12   6      193.71      193.01     49.50 o 
  -6  12   6      186.68      155.42     20.74 o 
  -5  12   6      791.17      696.14    100.06 o 
  -4  12   6     1380.85     1239.46    132.27 o 
  -3  12   6      113.53      115.90     17.79 o 
  -2  12   6      157.06      142.47     18.43 o 
  -1  12   6      612.66      542.50     34.67 o 
   0  12   6       44.00       27.03      9.56 o 
   1  12   6      317.13      338.15     21.06 o 
   2  12   6     1507.95     1521.81     28.66 o 
   3  12   6       30.38       88.31     34.67 o 
   4  12   6       30.22       13.99     13.88 o 
   5  12   6        2.89      -25.45     12.73 o 
   6  12   6        1.53       -9.01     13.77 o 
   7  12   6      215.56      244.23     22.05 o 
   8  12   6      265.48      250.49     24.13 o 
   9  12   6      202.76      250.78     25.57 o 
  -9  13   6      344.62      323.55     27.58 o 
  -8  13   6     1372.86     1309.85    110.73 o 
  -7  13   6     2280.11     2077.38    221.66 o 
  -6  13   6      822.45      731.33     41.92 o 
  -5  13   6       97.79      104.06     40.54 o 
  -4  13   6      353.55      300.12     22.85 o 
  -3  13   6     2121.36     1877.89    226.25 o 
  -2  13   6     3646.80     3178.71    328.12 o 
  -1  13   6     1037.87      966.54     73.28 o 
   0  13   6       91.28       90.43     11.74 o 
   1  13   6      771.50      738.78     39.69 o 
   2  13   6     3267.91     3104.22     40.62 o 
   3  13   6     2907.86     2847.80     49.32 o 
   4  13   6     2319.33     2340.89     56.96 o 
   5  13   6      191.75      234.59     21.53 o 
   6  13   6      878.15      892.41     32.05 o 
   7  13   6     1398.87     1366.12     50.56 o 
   8  13   6      743.95      741.29     32.43 o 
  -8  14   6      193.04      185.79     40.64 o 
  -7  14   6      100.56      109.84     21.45 o 
  -6  14   6      790.65      668.12     46.08 o 
  -5  14   6       11.13      -30.72     15.36 o 
  -4  14   6       92.81      110.17     40.32 o 
  -3  14   6      354.16      303.71     24.64 o 
  -2  14   6      300.21      285.67     22.45 o 
  -1  14   6       92.31       88.75     28.37 o 
   0  14   6      457.11      429.55     16.75 o 
   1  14   6      459.58      494.35     26.04 o 
   2  14   6      354.91      348.49     26.03 o 
   3  14   6        7.43        7.28     14.45 o 
   4  14   6      185.56      189.02     20.82 o 
   5  14   6       62.58       66.64     17.01 o 
   6  14   6      109.07      145.09     20.87 o 
   7  14   6       45.38       36.42     24.00 o 
   8  14   6       47.23       29.44     49.18 o 
  -7  15   6      166.77      157.66     43.52 o 
  -6  15   6      153.36       94.89     21.15 o 
  -5  15   6      345.98      338.42     32.64 o 
  -4  15   6      850.00      707.52     47.36 o 
  -3  15   6      159.36      160.60     52.70 o 
  -2  15   6     1661.19     1520.69    126.19 o 
  -1  15   6     2648.12     2182.51     63.79 o 
   0  15   6        0.66        2.71     10.33 o 
   1  15   6       20.99       21.71     12.24 o 
   2  15   6      582.27      591.04     27.33 o 
   3  15   6      616.24      581.86     27.64 o 
   4  15   6      231.99      243.98     22.67 o 
   5  15   6      571.51      544.87     27.90 o 
   6  15   6       51.02       38.11     18.40 o 
   7  15   6      272.43      296.25     26.81 o 
  -6  16   6      298.49      281.01     26.44 o 
  -5  16   6     1907.97     1814.46    156.06 o 
  -4  16   6      883.34      839.64     84.70 o 
  -3  16   6       24.29      -22.96     16.62 o 
  -2  16   6        1.64      -25.00     16.56 o 
  -1  16   6      817.82      772.50     28.91 o 
   0  16   6      898.34      956.37     26.62 o 
   1  16   6      683.53      707.61     23.89 o 
   2  16   6      505.43      505.17     27.03 o 
   3  16   6      186.75      258.53     23.29 o 
   4  16   6      313.83      286.63     23.85 o 
   5  16   6      974.04      986.07     35.24 o 
   6  16   6      271.79      318.33     26.34 o 
  -5  17   6        1.48      -30.22     29.44 o 
  -4  17   6        3.77      -34.20     17.10 o 
  -3  17   6        9.45       -4.37     19.17 o 
  -2  17   6        0.31      -31.73     16.46 o 
  -1  17   6       67.43       82.05     16.33 o 
   0  17   6       48.99       68.27     24.64 o 
   1  17   6       11.36        0.97     12.94 o 
   2  17   6        0.11      -23.42     14.35 o 
   3  17   6      103.68      117.34     20.56 o 
   4  17   6       57.09       43.05     18.40 o 
  -2  18   6      126.80       89.18     34.99 o 
  -1  18   6      785.27      792.52     27.28 o 
   0  18   6      870.18      928.35     28.46 o 
   1  18   6      398.77      397.65     21.71 o 
   2  18   6      644.14      649.12     31.37 o 
 -11   1   7     2093.76     2539.43     65.07 o 
 -10   1   7      627.82      689.24     55.79 o 
  -9   1   7      564.43      580.37     21.89 o 
  -8   1   7      101.65      125.45     13.73 o 
  -7   1   7     1309.19     1413.76     85.27 o 
  -6   1   7     3200.60     3484.23    249.40 o 
  -5   1   7     3305.47     3471.25    279.33 o 
  -4   1   7     3624.38     3714.22    207.27 o 
  -3   1   7      129.00      154.82      8.75 o 
  -2   1   7     3250.65     3432.90    130.66 o 
  -1   1   7     7618.14     7816.12    109.29 o 
   0   1   7     4316.68     4360.83     55.11 o 
   1   1   7     7643.31     7797.24    146.30 o 
   2   1   7      686.14      702.87     11.17 o 
   3   1   7     2060.24     2109.01     49.09 o 
   4   1   7     2437.25     2464.09     33.52 o 
   5   1   7     8160.25     8393.95    234.49 o 
   6   1   7       58.35       65.73     12.50 o 
   7   1   7       47.31       41.47     11.20 o 
   8   1   7      890.83      830.84     26.47 o 
   9   1   7     1569.81     1505.16     37.49 o 
  10   1   7       41.34       34.26     17.50 o 
  11   1   7      156.70      118.74     22.02 o 
 -12   2   7      800.92     1020.21     47.58 o 
 -11   2   7      112.16      150.62     27.31 o 
 -10   2   7      113.60      122.45     34.13 o 
  -9   2   7        0.82       -4.79     10.55 o 
  -8   2   7     1373.16     1368.32    140.38 o 
  -7   2   7     1144.80     1157.87     87.36 o 
  -6   2   7       46.27       53.88     10.66 o 
  -5   2   7      433.86      465.01     35.03 o 
  -4   2   7     1319.18     1311.41     45.79 o 
  -3   2   7     1851.63     1802.67     75.84 o 
  -2   2   7     1558.61     1547.08     35.19 o 
  -1   2   7        3.66        6.69      4.79 o 
   0   2   7      423.22      408.03     10.08 o 
   1   2   7     2532.87     2418.84     52.16 o 
   2   2   7     9446.52     9632.94    167.14 o 
   3   2   7        1.69        2.34      5.13 o 
   4   2   7     5250.52     5220.13     99.69 o 
   5   2   7      480.82      492.94     12.69 o 
   6   2   7     1362.68     1323.54     44.82 o 
   7   2   7      388.93      387.79     17.03 o 
   8   2   7     4132.65     3855.82     61.11 o 
   9   2   7      457.49      434.79     19.82 o 
  10   2   7      104.66      105.15     19.99 o 
  11   2   7      248.18      207.08     41.39 o 
 -12   3   7       96.75      140.81     29.44 o 
 -11   3   7      145.80      185.46     27.84 o 
 -10   3   7      765.80      802.54     87.36 o 
  -9   3   7        7.78       19.44     14.35 o 
  -8   3   7       91.59      100.02     12.90 o 
  -7   3   7      342.11      299.93     18.95 o 
  -6   3   7      880.08      865.83     64.44 o 
  -5   3   7     3668.29     3436.06    221.04 o 
  -4   3   7      538.38      567.09     32.04 o 
  -3   3   7       14.67       -2.85      9.07 o 
  -2   3   7      223.25      222.49     12.54 o 
  -1   3   7      493.08      484.85     20.70 o 
   0   3   7     6381.04     6553.00    104.28 o 
   1   3   7      254.29      263.19      9.49 o 
   2   3   7        0.74      -10.14      5.90 o 
   3   3   7      613.36      644.68     12.97 o 
   4   3   7     2411.18     2460.89     39.37 o 
   5   3   7      158.11      214.59     11.28 o 
   6   3   7     1156.39     1115.79     38.62 o 
   7   3   7      836.47      852.92     23.02 o 
   8   3   7      250.24      251.39     17.38 o 
   9   3   7      278.14      269.91     18.07 o 
  10   3   7      740.97      691.65     24.13 o 
  11   3   7      296.51      303.74     25.94 o 
 -12   4   7      588.67      699.98     42.03 o 
 -11   4   7      207.46      254.34     23.07 o 
 -10   4   7      456.29      451.17     25.39 o 
  -9   4   7     2246.27     2105.65    267.32 o 
  -8   4   7     4130.41     3758.61    340.97 o 
  -7   4   7     3252.29     3070.51    254.21 o 
  -6   4   7      229.20      249.70     15.31 o 
  -5   4   7      765.17      757.85     65.23 o 
  -4   4   7     4356.98     4117.49    241.66 o 
  -3   4   7     5147.20     5125.51    256.54 o 
  -2   4   7     5329.28     5269.24    235.30 o 
  -1   4   7      945.77      964.23     19.70 o 
   0   4   7       21.60       44.00      6.82 o 
   1   4   7     7040.22     7130.83    123.67 o 
   2   4   7     5087.66     5080.65     77.97 o 
   3   4   7     2865.29     2943.55     53.23 o 
   4   4   7      786.67      772.01     21.65 o 
   5   4   7      150.07      145.11     10.26 o 
   6   4   7     3575.43     3456.94    128.00 o 
   7   4   7     2785.24     2709.38     93.70 o 
   8   4   7     2252.22     2214.08     67.73 o 
   9   4   7      117.66      120.46     16.03 o 
  10   4   7      182.13      179.97     17.80 o 
  11   4   7      878.58      842.43     40.50 o 
 -11   5   7      300.65      328.93     25.06 o 
 -10   5   7        4.55      -13.42     15.53 o 
  -9   5   7      234.84      301.00     32.32 o 
  -8   5   7       80.52       68.35     16.97 o 
  -7   5   7      642.56      568.44     40.85 o 
  -6   5   7       18.93       24.37     10.39 o 
  -5   5   7        6.01        6.64      9.17 o 
  -4   5   7      350.83      343.46     27.05 o 
  -3   5   7       75.42       56.35     14.94 o 
  -2   5   7     2581.15     2550.31    134.41 o 
  -1   5   7     1104.52     1166.29     42.46 o 
   0   5   7      582.89      630.58     13.16 o 
   1   5   7      849.44      792.66     14.42 o 
   2   5   7      623.01      646.72     17.74 o 
   3   5   7       23.32       31.69      7.86 o 
   4   5   7       82.88      105.47     15.24 o 
   5   5   7      704.68      704.18     42.06 o 
   6   5   7      307.29      299.66     15.66 o 
   7   5   7      120.00      107.38     13.78 o 
   8   5   7       29.34        0.92     12.71 o 
   9   5   7     1986.45     1940.25     55.74 o 
  10   5   7        5.55        6.45     13.00 o 
  11   5   7        3.25      -13.01     14.02 o 
 -11   6   7      173.81      168.86     22.90 o 
 -10   6   7       43.99       25.43     30.83 o 
  -9   6   7     2314.80     2248.62    305.19 o 
  -8   6   7     1438.25     1363.66    211.00 o 
  -7   6   7      261.20      293.76     17.60 o 
  -6   6   7      147.55      147.29     13.86 o 
  -5   6   7      584.02      493.71     45.37 o 
  -4   6   7     1913.91     1765.33    137.81 o 
  -3   6   7     6127.86     5707.68    334.47 o 
  -2   6   7      828.74      788.34     19.97 o 
  -1   6   7       73.27       66.52      8.60 o 
   0   6   7     1627.45     1721.88     30.98 o 
   1   6   7     1530.73     1551.17     33.71 o 
   2   6   7      756.55      768.53     17.26 o 
   3   6   7     6355.42     6325.83    122.28 o 
   4   6   7      146.27      143.95     12.25 o 
   5   6   7       17.45       17.92     11.92 o 
   6   6   7      328.22      308.02     19.91 o 
   7   6   7     5106.15     4777.85    290.45 o 
   8   6   7     1387.02     1258.03     87.51 o 
   9   6   7      747.49      721.14     28.25 o 
  10   6   7       58.97        0.48     13.62 o 
  11   6   7     1115.62     1134.75     56.02 o 
 -11   7   7      789.35      772.40    143.90 o 
 -10   7   7     1080.69     1121.74    189.98 o 
  -9   7   7      296.64      279.37     24.20 o 
  -8   7   7       44.77       34.50     16.76 o 
  -7   7   7      808.56      775.42     97.39 o 
  -6   7   7     4312.93     3932.59    420.64 o 
  -5   7   7     4834.44     4561.39    432.68 o 
  -4   7   7      772.95      760.03     49.30 o 
  -3   7   7      229.73      203.73     13.66 o 
  -2   7   7      179.07      164.40     12.91 o 
  -1   7   7      573.92      592.83     18.21 o 
   0   7   7     7232.75     7377.66    137.31 o 
   1   7   7      469.00      493.89     14.38 o 
   2   7   7       45.98       41.26      8.41 o 
   3   7   7     1290.37     1346.58     30.74 o 
   4   7   7     3932.22     4096.84     45.96 o 
   5   7   7     1280.90     1344.16     54.83 o 
   6   7   7      835.81      847.44     28.21 o 
   7   7   7      148.60      165.62     19.68 o 
   8   7   7      407.43      400.65     24.43 o 
   9   7   7      473.52      466.38     25.71 o 
  10   7   7      871.71      936.48     36.91 o 
 -11   8   7      119.63      195.68     55.79 o 
 -10   8   7       44.69       47.22     19.15 o 
  -9   8   7      236.87      290.10     40.43 o 
  -8   8   7      166.49      138.70     19.95 o 
  -7   8   7      155.01      159.35     19.40 o 
  -6   8   7      314.33      288.38     25.18 o 
  -5   8   7      676.09      632.96     48.42 o 
  -4   8   7      175.58      188.97     14.77 o 
  -3   8   7      187.69      177.81     13.69 o 
  -2   8   7       68.16       73.56     11.17 o 
  -1   8   7      170.13      192.18     13.47 o 
   0   8   7      350.11      345.79     12.23 o 
   1   8   7        1.85        1.27      6.90 o 
   2   8   7      492.42      507.79     17.64 o 
   3   8   7      467.41      523.52     17.94 o 
   4   8   7        1.30       -3.02     11.74 o 
   5   8   7      172.54      169.29     18.93 o 
   6   8   7      367.30      341.95     21.46 o 
   7   8   7      393.63      370.38     23.45 o 
   8   8   7       57.77       43.40     16.85 o 
   9   8   7      304.13      288.74     23.87 o 
  10   8   7       95.60      128.56     22.27 o 
 -10   9   7     1263.64     1328.05    185.93 o 
  -9   9   7      321.85      354.57     26.38 o 
  -8   9   7        7.05        4.96     21.87 o 
  -7   9   7       11.05        4.22     15.18 o 
  -6   9   7     1512.86     1378.85     92.53 o 
  -5   9   7     1923.62     1739.65     92.77 o 
  -4   9   7     1425.18     1335.29     81.20 o 
  -3   9   7       84.70       80.81     12.17 o 
  -2   9   7     1072.60      963.30     48.61 o 
  -1   9   7     5171.57     4915.02    250.57 o 
   0   9   7     5264.70     5181.41    137.44 o 
   1   9   7      103.10      107.44     11.23 o 
   2   9   7     1633.69     1565.21     50.96 o 
   3   9   7      584.31      636.70     19.29 o 
   4   9   7     4155.80     4352.54    222.62 o 
   5   9   7      746.04      688.43     27.07 o 
   6   9   7     2020.16     2025.89     42.53 o 
   7   9   7       26.63       11.82     21.01 o 
   8   9   7      954.85     1077.83     42.67 o 
   9   9   7      278.33      279.93     23.28 o 
  10   9   7     1850.28     1859.08     47.37 o 
 -10  10   7        5.69       -9.18     18.61 o 
  -9  10   7      487.76      515.07     61.12 o 
  -8  10   7      157.10      175.24     22.08 o 
  -7  10   7       60.38       57.77     38.83 o 
  -6  10   7       41.33       36.42     15.87 o 
  -5  10   7        4.41       -6.25     10.42 o 
  -4  10   7       43.89       47.84     11.95 o 
  -3  10   7     1615.45     1437.86     47.80 o 
  -2  10   7       95.70       80.21     12.34 o 
  -1  10   7       64.23       44.80     14.87 o 
   0  10   7      700.78      692.41     31.13 o 
   1  10   7      509.78      549.36     25.28 o 
   2  10   7      246.13      271.00     17.61 o 
   3  10   7     2746.44     2791.01     61.98 o 
   4  10   7      274.51      267.47     20.91 o 
   5  10   7      423.18      390.93     23.44 o 
   6  10   7      139.00      150.75     19.61 o 
   7  10   7      746.08      795.23     30.77 o 
   8  10   7        3.32      -15.92     41.50 o 
   9  10   7       30.33       33.13     18.00 o 
  -9  11   7      549.95      562.84     30.80 o 
  -8  11   7        1.42        6.04     16.22 o 
  -7  11   7      182.91      195.74     34.78 o 
  -6  11   7      189.04      168.06     20.86 o 
  -5  11   7     1298.80     1207.69     58.69 o 
  -4  11   7     2396.18     2188.73    110.79 o 
  -3  11   7       52.80       37.71     15.27 o 
  -2  11   7      319.97      325.13     25.39 o 
  -1  11   7     3183.12     2709.68     64.43 o 
   0  11   7      333.30      333.02     15.71 o 
   1  11   7     1283.22     1204.76     23.13 o 
   2  11   7      227.59      225.46     15.88 o 
   3  11   7      785.83      842.16     29.34 o 
   4  11   7     2417.67     2328.63     45.18 o 
   5  11   7     1817.75     1760.84     46.83 o 
   6  11   7      707.64      691.55     29.33 o 
   7  11   7       90.54       36.32     22.19 o 
   8  11   7       75.03       88.89     19.76 o 
   9  11   7      234.78      239.82     25.42 o 
  -9  12   7     1076.34     1039.22    124.59 o 
  -8  12   7     1005.74      954.66    101.87 o 
  -7  12   7     1063.74     1013.04    136.01 o 
  -6  12   7        1.74       -0.55     16.14 o 
  -5  12   7      205.20      240.07     22.19 o 
  -4  12   7     1996.28     1794.79    174.41 o 
  -3  12   7     2234.85     1998.36    235.64 o 
  -2  12   7     2182.62     1922.82    245.56 o 
  -1  12   7      658.68      546.80     39.26 o 
   0  12   7     1242.12     1191.26     36.23 o 
   1  12   7     1404.52     1387.17     52.38 o 
   2  12   7     2830.11     2675.16     47.51 o 
   3  12   7     3388.90     3362.90     65.18 o 
   4  12   7       26.67       25.11     15.28 o 
   5  12   7      480.13      442.64     25.14 o 
   6  12   7      462.66      504.66     27.07 o 
   7  12   7     1699.68     1739.73     43.97 o 
   8  12   7      183.67      189.25     23.68 o 
  -8  13   7        1.11       -2.83     18.72 o 
  -7  13   7      174.77      158.11     30.08 o 
  -6  13   7      173.94      133.48     21.88 o 
  -5  13   7       26.42       41.27     24.53 o 
  -4  13   7       16.84        5.91     33.28 o 
  -3  13   7      204.31      201.88     42.35 o 
  -2  13   7       47.43       49.05     17.58 o 
  -1  13   7       54.64       40.52     12.87 o 
   0  13   7      173.90      216.83     19.00 o 
   1  13   7      488.62      463.80     17.42 o 
   2  13   7       10.83       -9.92     13.48 o 
   3  13   7       28.36       16.85     15.38 o 
   4  13   7      210.73      223.25     31.25 o 
   5  13   7       22.86       23.48     16.22 o 
   6  13   7      896.13      900.94     36.38 o 
   7  13   7        0.28      -19.32     16.41 o 
  -7  14   7      285.54      251.94     32.21 o 
  -6  14   7      173.74      162.19     23.84 o 
  -5  14   7      139.25      143.96     22.56 o 
  -4  14   7     1117.26     1002.85    133.23 o 
  -3  14   7      808.24      725.91     47.36 o 
  -2  14   7     1468.89     1291.96    151.58 o 
  -1  14   7      120.79      141.13     21.55 o 
   0  14   7      250.10      229.37     19.37 o 
   1  14   7     1078.47     1082.86     30.74 o 
   2  14   7     2143.68     2282.52     46.84 o 
   3  14   7      196.34      211.41     22.10 o 
   4  14   7      504.42      459.00     29.44 o 
   5  14   7       74.71       49.83     24.11 o 
   6  14   7     1087.14     1012.92     36.43 o 
  -6  15   7      493.74      432.77     28.87 o 
  -5  15   7      609.84      572.78    115.21 o 
  -4  15   7       57.06       53.14     19.92 o 
  -3  15   7       36.78       12.81     17.30 o 
  -2  15   7       10.46      -22.35     16.01 o 
  -1  15   7      788.70      744.53     28.59 o 
   0  15   7      570.14      539.20     29.56 o 
   1  15   7      250.76      262.73     18.68 o 
   2  15   7        4.27       -6.73     14.76 o 
   3  15   7      386.78      432.28     26.29 o 
   4  15   7      149.26      210.24     23.00 o 
   5  15   7      290.59      297.04     25.11 o 
  -5  16   7      120.00      116.80     24.00 o 
  -4  16   7       64.05       43.48     19.61 o 
  -3  16   7       45.85        6.10     19.47 o 
  -2  16   7      344.08      285.24     39.04 o 
  -1  16   7       78.90       35.40     13.11 o 
   0  16   7       89.38       86.32     15.54 o 
   1  16   7      512.82      470.13     21.95 o 
   2  16   7      258.69      289.31     24.18 o 
   3  16   7        0.41       -9.56     15.85 o 
   4  16   7      511.30      473.25     28.48 o 
  -2  17   7      572.64      574.98     29.36 o 
  -1  17   7      642.85      631.79     23.56 o 
   0  17   7      341.24      309.44     21.81 o 
   1  17   7      952.30      967.67     29.23 o 
   2  17   7        5.56      -12.94     16.86 o 
 -10   0   8      333.96      386.58     35.63 o 
  -9   0   8      909.14      868.74     42.88 o 
  -8   0   8     2670.99     2455.80     62.72 o 
  -7   0   8      462.22      450.58     33.07 o 
  -6   0   8     2203.49     2418.38    253.03 o 
  -5   0   8     5625.93     5771.63    519.39 o 
  -4   0   8      211.05      209.72     15.73 o 
  -3   0   8      474.12      480.26     18.35 o 
  -2   0   8     7659.40     7876.91    183.23 o 
  -1   0   8    11958.02    12607.10    350.04 o 
   0   0   8      160.49      185.63     15.34 o 
   1   0   8     1672.75     1712.62     30.31 o 
   2   0   8      388.22      368.31     14.09 o 
   3   0   8     2508.53     2413.18     57.52 o 
   4   0   8     2945.52     2876.59    117.99 o 
   5   0   8     1716.59     1850.08     67.19 o 
   6   0   8      285.12      330.83     17.03 o 
   7   0   8      607.65      610.02     24.96 o 
   8   0   8     1745.28     1623.55     53.12 o 
   9   0   8      321.41      280.76     31.79 o 
  10   0   8      556.50      597.36     41.60 o 
  11   0   8      100.09      137.61     34.13 o 
 -10   1   8       13.03       65.71     26.03 o 
  -9   1   8      457.08      394.88     25.25 o 
  -8   1   8      269.13      259.34     23.16 o 
  -7   1   8      224.01      210.50     15.66 o 
  -6   1   8      100.78      148.10     26.16 o 
  -5   1   8     1524.40     1513.30     91.03 o 
  -4   1   8      629.67      623.63     31.28 o 
  -3   1   8       80.12      108.55      8.87 o 
  -2   1   8     1121.60     1072.09     29.68 o 
  -1   1   8      281.13      293.54     19.56 o 
   0   1   8      263.08      268.20     16.44 o 
   1   1   8      326.06      317.20     11.81 o 
   2   1   8     2484.35     2435.55     45.89 o 
   3   1   8        3.10      -10.99      5.49 o 
   4   1   8      122.21      130.17      8.30 o 
   5   1   8      241.19      240.73     10.13 o 
   6   1   8       33.75       40.34      8.28 o 
   7   1   8      716.12      682.78     21.18 o 
   8   1   8      124.53      117.19     14.69 o 
   9   1   8       25.91       -6.30     16.13 o 
  10   1   8        9.06       -6.14     17.04 o 
  11   1   8        7.03      -22.15     19.16 o 
 -11   2   8      579.91      604.62     46.08 o 
 -10   2   8      627.93      643.67     29.55 o 
  -9   2   8       19.51       23.70     12.73 o 
  -8   2   8      535.61      511.75     56.56 o 
  -7   2   8     1550.21     1451.96    129.12 o 
  -6   2   8     1973.98     1961.36    190.70 o 
  -5   2   8     2452.11     2536.90    110.28 o 
  -4   2   8        4.90       -2.17      8.72 o 
  -3   2   8      179.25      167.76     12.27 o 
  -2   2   8     1928.45     1966.17     76.68 o 
  -1   2   8     5350.02     5636.72    173.18 o 
   0   2   8     3606.91     3662.78     79.91 o 
   1   2   8       70.19       60.00      7.21 o 
   2   2   8     1337.12     1388.82     26.40 o 
   3   2   8     3721.64     3687.21     41.43 o 
   4   2   8     2626.13     2633.83     47.63 o 
   5   2   8     2387.41     2653.27     65.45 o 
   6   2   8      539.64      582.77     34.74 o 
   7   2   8      420.85      408.12     19.21 o 
   8   2   8     1372.57     1279.51     28.00 o 
   9   2   8      654.28      636.73     25.92 o 
  10   2   8      528.99      491.99     36.38 o 
 -11   3   8      331.46      367.36     26.97 o 
 -10   3   8      295.57      317.75     28.37 o 
  -9   3   8     2244.83     2422.73    338.04 o 
  -8   3   8     1207.28     1215.85     94.24 o 
  -7   3   8       16.65        6.40     10.29 o 
  -6   3   8      338.95      342.74     16.94 o 
  -5   3   8     3477.28     3647.92    178.15 o 
  -4   3   8     4597.97     4428.69    234.66 o 
  -3   3   8      796.94      763.02     28.94 o 
  -2   3   8     1365.59     1351.88     40.36 o 
  -1   3   8     3310.47     3379.42     60.16 o 
   0   3   8     2010.95     2129.26     43.40 o 
   1   3   8     2549.36     2678.51     27.15 o 
   2   3   8     5786.04     5924.02     62.11 o 
   3   3   8      435.89      443.13     12.29 o 
   4   3   8      778.04      826.51     20.50 o 
   5   3   8     1532.53     1625.85     48.03 o 
   6   3   8     1470.30     1550.60     54.41 o 
   7   3   8     1409.91     1326.16     27.74 o 
   8   3   8      153.79      163.34     16.60 o 
   9   3   8      434.19      418.95     20.68 o 
  10   3   8     1185.09     1106.28     37.34 o 
 -11   4   8      136.24      178.73     23.23 o 
 -10   4   8      138.47      128.48     45.44 o 
  -9   4   8      184.98      263.75     23.68 o 
  -8   4   8      483.68      490.46     20.18 o 
  -7   4   8      170.70      193.64     17.13 o 
  -6   4   8       52.48       56.07     11.34 o 
  -5   4   8      104.64       72.12     11.52 o 
  -4   4   8     1690.29     1663.93     78.31 o 
  -3   4   8      705.63      692.45     37.20 o 
  -2   4   8        1.31       -7.18      6.85 o 
  -1   4   8       62.37       50.04      7.58 o 
   0   4   8     1253.36     1199.27     18.73 o 
   1   4   8      735.39      756.00     20.66 o 
   2   4   8       18.46       12.17      7.94 o 
   3   4   8       13.26       14.36      7.86 o 
   4   4   8        3.62       -8.07      7.52 o 
   5   4   8        6.10       17.95      9.13 o 
   6   4   8        1.15      -11.85     10.55 o 
   7   4   8       42.62       16.79     11.82 o 
   8   4   8       51.23       34.62     13.54 o 
   9   4   8      318.62      313.26     25.96 o 
  10   4   8        8.04       15.63     14.47 o 
 -11   5   8        1.51       14.96     19.27 o 
 -10   5   8     1033.85     1068.14    126.51 o 
  -9   5   8     1023.19     1057.49    124.06 o 
  -8   5   8     1130.48     1185.23    112.67 o 
  -7   5   8     1859.34     1794.36    135.95 o 
  -6   5   8       47.24       63.12     11.78 o 
  -5   5   8     1187.81     1142.99     60.77 o 
  -4   5   8     4138.58     3997.32    215.55 o 
  -3   5   8     2769.42     2528.87     81.24 o 
  -2   5   8      179.93      226.91     11.70 o 
  -1   5   8      924.99      956.90     20.42 o 
   0   5   8      434.08      446.94     13.33 o 
   1   5   8     3728.67     3730.07     56.91 o 
   2   5   8     2960.89     3053.53     30.36 o 
   3   5   8      924.26     1003.27     26.21 o 
   4   5   8      292.03      332.51     13.62 o 
   5   5   8     1474.70     1530.15     34.45 o 
   6   5   8     2927.00     2955.39     47.88 o 
   7   5   8     1422.05     1417.59     36.42 o 
   8   5   8      778.75      752.20     29.94 o 
   9   5   8       63.26       47.91     17.99 o 
  10   5   8      517.95      518.82     23.79 o 
 -10   6   8      278.97      303.88     54.51 o 
  -9   6   8      193.55      203.89     22.99 o 
  -8   6   8       82.38       90.62     18.76 o 
  -7   6   8      200.67      212.81     16.58 o 
  -6   6   8      401.10      367.56     17.86 o 
  -5   6   8      414.46      387.68     24.68 o 
  -4   6   8       25.43        0.60     12.81 o 
  -3   6   8      401.79      378.94     34.15 o 
  -2   6   8      497.46      460.41     17.37 o 
  -1   6   8     2419.33     2398.76     50.11 o 
   0   6   8      200.30      211.15     10.94 o 
   1   6   8       33.95       31.07      7.84 o 
   2   6   8      145.59      165.54     11.58 o 
   3   6   8      748.04      738.73     17.70 o 
   4   6   8      709.72      708.70     19.99 o 
   5   6   8     1098.75     1134.07     36.59 o 
   6   6   8       27.63        6.97     14.39 o 
   7   6   8      516.29      506.98     25.94 o 
   8   6   8      972.09      972.43     33.19 o 
   9   6   8      408.66      394.34     26.24 o 
  10   6   8      367.31      317.04     26.10 o 
 -10   7   8      480.15      533.05     71.04 o 
  -9   7   8       27.15       49.83     18.60 o 
  -8   7   8       94.41      105.82     19.22 o 
  -7   7   8      395.24      374.67     21.58 o 
  -6   7   8     1622.18     1541.56    110.66 o 
  -5   7   8       72.92       64.39     12.11 o 
  -4   7   8      328.69      332.92     20.34 o 
  -3   7   8      836.68      756.12     48.33 o 
  -2   7   8     1084.96     1074.80     61.24 o 
  -1   7   8      124.70      135.76     10.30 o 
   0   7   8     1035.97     1056.76     21.00 o 
   1   7   8     2202.62     2238.81     24.81 o 
   2   7   8      400.89      406.57     14.72 o 
   3   7   8      309.41      340.50     16.25 o 
   4   7   8       14.25       -8.63     16.21 o 
   5   7   8      549.91      542.19     26.03 o 
   6   7   8      538.68      525.53     33.28 o 
   7   7   8      398.70      360.07     23.68 o 
   8   7   8      240.88      262.03     23.98 o 
   9   7   8       26.06       42.05     18.88 o 
 -10   8   8      708.29      683.15     80.75 o 
  -9   8   8       32.19       31.08     17.99 o 
  -8   8   8      227.63      241.65     34.03 o 
  -7   8   8     4229.66     3931.82    531.44 o 
  -6   8   8     3925.51     3401.39    196.73 o 
  -5   8   8      162.57      161.63     15.11 o 
  -4   8   8     1976.74     1926.91    101.07 o 
  -3   8   8     1525.03     1405.77     86.75 o 
  -2   8   8     4104.43     3951.74    175.94 o 
  -1   8   8     4603.72     4514.66     86.91 o 
   0   8   8     3029.24     3042.07     63.92 o 
   1   8   8      145.45      131.51     11.02 o 
   2   8   8      329.11      357.69     22.31 o 
   3   8   8     1200.06     1290.19     26.03 o 
   4   8   8     3130.61     3191.35     49.93 o 
   5   8   8     1502.91     1483.57     36.81 o 
   6   8   8       52.28       57.11     17.07 o 
   7   8   8      557.48      554.05     41.92 o 
   8   8   8      806.86      808.65     51.95 o 
   9   8   8     1703.37     1755.86     45.56 o 
  -9   9   8       16.81      -12.42     21.01 o 
  -8   9   8        0.79      -28.47     16.48 o 
  -7   9   8       78.85       96.23     19.47 o 
  -6   9   8       18.36        2.11     14.39 o 
  -5   9   8      120.09      122.42     14.60 o 
  -4   9   8       56.55       46.32     12.56 o 
  -3   9   8       12.34       10.35     10.66 o 
  -2   9   8      291.21      266.49     16.61 o 
  -1   9   8        0.03       -8.34      8.10 o 
   0   9   8      635.01      639.85     16.06 o 
   1   9   8      203.89      219.80     13.81 o 
   2   9   8       17.92        0.20     10.09 o 
   3   9   8      254.79      231.45     20.74 o 
   4   9   8      485.91      437.11     24.39 o 
   5   9   8      463.36      436.88     25.09 o 
   6   9   8      310.29      299.07     23.84 o 
   7   9   8        0.50      -23.40     14.49 o 
   8   9   8      228.58      221.83     24.14 o 
   9   9   8        0.65      -20.45     17.04 o 
  -9  10   8        5.56        3.90     18.94 o 
  -8  10   8        6.27       -3.60     17.47 o 
  -7  10   8     1799.26     1645.59    203.74 o 
  -6  10   8     1053.36      979.57    120.75 o 
  -5  10   8      103.90      110.52     14.58 o 
  -4  10   8      289.09      278.45     25.40 o 
  -3  10   8      857.10      775.47     26.79 o 
  -2  10   8     2823.39     2627.18    136.64 o 
  -1  10   8     1440.32     1409.97     33.84 o 
   0  10   8     2466.74     2452.17     39.51 o 
   1  10   8        5.76       -3.94      9.75 o 
   2  10   8      604.79      593.10     20.68 o 
   3  10   8     1577.42     1569.69     38.17 o 
   4  10   8     2852.87     2939.67    113.18 o 
   5  10   8     1175.40     1178.26     41.92 o 
   6  10   8       15.06       -2.71     15.65 o 
   7  10   8      140.59      138.62     20.65 o 
   8  10   8      332.85      308.64     25.72 o 
  -8  11   8      415.97      413.95     29.08 o 
  -7  11   8      730.70      688.11    124.70 o 
  -6  11   8      434.36      431.00     50.78 o 
  -5  11   8        9.62      -18.95     11.72 o 
  -4  11   8     1367.09     1233.11     53.55 o 
  -3  11   8     3536.22     3282.97    210.56 o 
  -2  11   8        3.99      -12.84     27.73 o 
  -1  11   8        0.02       -5.99     11.79 o 
   0  11   8      974.97      978.82     21.97 o 
   1  11   8     1810.32     1811.93     28.23 o 
   2  11   8      445.87      427.77     23.51 o 
   3  11   8      937.84      948.98     40.86 o 
   4  11   8        0.98        0.37     14.69 o 
   5  11   8      241.98      271.33     22.77 o 
   6  11   8      585.99      617.21     29.11 o 
   7  11   8      132.87      140.61     21.46 o 
   8  11   8      168.50      193.08     24.58 o 
  -7  12   8        9.48      -33.08     16.54 o 
  -6  12   8      110.07       98.03     26.24 o 
  -5  12   8      834.12      759.52     72.54 o 
  -4  12   8        5.74       -5.48     15.90 o 
  -3  12   8       37.21       28.54     17.23 o 
  -2  12   8      876.12      820.10     88.00 o 
  -1  12   8      896.70      912.41     25.30 o 
   0  12   8        1.19      -16.59     10.04 o 
   1  12   8      384.23      357.35     16.44 o 
   2  12   8        0.56       -4.26     14.50 o 
   3  12   8       10.45       -9.47     14.98 o 
   4  12   8      401.91      385.57     25.19 o 
   5  12   8      554.75      567.47     35.42 o 
   6  12   8       34.90       -0.73     22.72 o 
   7  12   8       12.81        2.39     18.54 o 
  -7  13   8      169.15      176.38     25.65 o 
  -6  13   8      115.17       83.77     20.70 o 
  -5  13   8      621.37      571.60     30.65 o 
  -4  13   8     1024.74      975.23    118.51 o 
  -3  13   8     1031.37      983.71     94.94 o 
  -2  13   8      407.82      351.16     39.47 o 
  -1  13   8       16.77      -18.40     10.87 o 
   0  13   8      503.66      496.41     24.76 o 
   1  13   8     2421.93     2506.06     39.82 o 
   2  13   8     1198.86     1314.28     37.83 o 
   3  13   8      100.06      124.91     21.55 o 
   4  13   8      133.83      168.78     48.54 o 
   5  13   8     1204.58     1206.40     38.39 o 
   6  13   8     1064.04     1087.29     38.16 o 
  -6  14   8       87.51       66.63     21.97 o 
  -5  14   8        8.95      -10.18     18.77 o 
  -4  14   8       78.13       54.83     20.96 o 
  -3  14   8      718.72      614.08     30.79 o 
  -2  14   8      405.85      411.11     40.75 o 
  -1  14   8       13.11      -22.37     11.18 o 
   0  14   8      580.14      550.36     21.56 o 
   1  14   8        0.37      -17.66     12.73 o 
   2  14   8       63.98       46.44     17.77 o 
   3  14   8      192.92      234.12     24.10 o 
   4  14   8      307.98      305.67     24.59 o 
   5  14   8      110.97      114.21     21.71 o 
  -4  15   8      500.10      488.85     30.77 o 
  -3  15   8       57.24       11.80     19.89 o 
  -2  15   8      434.14      403.55     22.06 o 
  -1  15   8      195.99      247.14     17.90 o 
   0  15   8      253.46      270.95     19.67 o 
   1  15   8      391.37      426.58     23.56 o 
   2  15   8     1091.50     1121.05     37.24 o 
   3  15   8       70.04       62.53     20.02 o 
   4  15   8       15.79      -23.69     17.28 o 
  -2  16   8      252.18      253.44     19.12 o 
  -1  16   8      682.29      667.40     27.96 o 
   0  16   8      154.45      205.22     21.58 o 
   1  16   8       40.96       51.06     16.26 o 
 -10   1   9      127.42      104.11     29.65 o 
  -9   1   9       21.17        9.17     16.63 o 
  -8   1   9     2250.70     1895.06     42.23 o 
  -7   1   9     3034.97     2510.65     77.76 o 
  -6   1   9     1699.66     1522.62     36.86 o 
  -5   1   9        1.07      -10.45     12.65 o 
  -4   1   9      190.59      179.15     14.07 o 
  -3   1   9     3693.10     3845.08    121.54 o 
  -2   1   9     5105.57     5280.82    143.10 o 
  -1   1   9     2464.28     2459.56     56.60 o 
   0   1   9     1190.80     1241.87     34.29 o 
   1   1   9      959.86     1028.62     27.89 o 
   2   1   9     6252.82     6480.59     70.27 o 
   3   1   9      441.37      428.87     14.61 o 
   4   1   9     2696.85     2722.37     56.54 o 
   5   1   9      103.97      117.71     13.98 o 
   6   1   9      305.89      268.10     12.86 o 
   7   1   9      324.73      299.19     17.83 o 
   8   1   9     2938.58     2911.73     41.34 o 
   9   1   9      547.67      469.68     37.02 o 
  10   1   9       55.98       -3.48     19.83 o 
 -10   2   9        8.55       17.07     26.45 o 
  -9   2   9      658.17      631.45     29.09 o 
  -8   2   9       66.09       88.44     18.46 o 
  -7   2   9       13.93        1.40     11.03 o 
  -6   2   9      437.07      419.61     28.55 o 
  -5   2   9      516.92      539.37     21.98 o 
  -4   2   9     2263.01     2127.89     98.36 o 
  -3   2   9     1307.27     1328.65     58.87 o 
  -2   2   9     1134.11     1165.24     20.65 o 
  -1   2   9     1202.63     1181.51     20.68 o 
   0   2   9      137.13      156.96     13.76 o 
   1   2   9     4062.84     4153.71     41.57 o 
   2   2   9      517.98      567.97     18.43 o 
   3   2   9       27.95       20.47     16.34 o 
   4   2   9       73.89       99.22     10.42 o 
   5   2   9     3750.63     4004.64    104.90 o 
   6   2   9       18.76       25.68     10.20 o 
   7   2   9      686.58      661.47     30.30 o 
   8   2   9        3.35      -11.80     12.50 o 
   9   2   9      975.17      976.15     28.36 o 
 -10   3   9       92.39       54.19     30.51 o 
  -9   3   9      102.20      127.00     16.14 o 
  -8   3   9       80.41       67.34     14.45 o 
  -7   3   9      302.16      338.41     30.84 o 
  -6   3   9       53.34       45.27     11.47 o 
  -5   3   9      256.27      264.88     19.49 o 
  -4   3   9      123.26      135.06     27.46 o 
  -3   3   9      440.93      392.18     16.80 o 
  -2   3   9      998.13     1004.05     20.11 o 
  -1   3   9        5.62       10.29      8.26 o 
   0   3   9      208.02      197.51     14.31 o 
   1   3   9      374.94      398.37     16.68 o 
   2   3   9        3.32      -15.19      7.59 o 
   3   3   9     2526.81     2584.96     62.82 o 
   4   3   9      143.98      161.04     11.91 o 
   5   3   9      449.89      446.53     15.97 o 
   6   3   9       35.27       21.00     14.93 o 
   7   3   9      503.74      477.86     25.19 o 
   8   3   9      141.71      117.01     16.53 o 
   9   3   9      599.63      539.91     23.48 o 
 -10   4   9     1617.88     1758.51    140.38 o 
  -9   4   9      509.61      567.87     64.75 o 
  -8   4   9      577.01      601.16     46.86 o 
  -7   4   9        0.02        0.56     11.29 o 
  -6   4   9      336.63      364.91     17.58 o 
  -5   4   9     2737.38     2607.68    126.36 o 
  -4   4   9     2183.88     2170.29     85.57 o 
  -3   4   9     1489.01     1504.99     87.16 o 
  -2   4   9        4.72        7.48      8.57 o 
  -1   4   9       12.59       21.57      8.51 o 
   0   4   9     1579.95     1598.84     60.48 o 
   1   4   9     4679.76     4763.66     49.15 o 
   2   4   9      967.28      975.38     19.49 o 
   3   4   9        0.49        1.96      8.22 o 
   4   4   9     1282.40     1347.73     30.60 o 
   5   4   9     2669.09     2860.25     38.23 o 
   6   4   9     1144.31     1195.19     33.69 o 
   7   4   9      606.90      589.57     27.83 o 
   8   4   9       29.31        9.77     16.51 o 
   9   4   9      581.30      576.48     29.72 o 
 -10   5   9       19.12       18.29     19.53 o 
  -9   5   9      114.83      113.04     23.47 o 
  -8   5   9       45.16       60.51     14.59 o 
  -7   5   9       96.53       94.79     14.43 o 
  -6   5   9       85.28       90.27     13.74 o 
  -5   5   9        1.70       -6.53     13.81 o 
  -4   5   9        2.54      -19.03      9.51 o 
  -3   5   9       20.26       13.99     10.00 o 
  -2   5   9      515.23      471.16     22.64 o 
  -1   5   9        0.41      -13.57      7.88 o 
   0   5   9      186.42      203.21     11.46 o 
   1   5   9      769.82      765.38     18.38 o 
   2   5   9      512.69      531.40     21.28 o 
   3   5   9      100.84      110.98     11.24 o 
   4   5   9     2107.90     2116.15     28.22 o 
   5   5   9      174.40      190.83     19.80 o 
   6   5   9      496.78      493.01     43.10 o 
   7   5   9        2.93      -18.87     15.24 o 
   8   5   9      551.50      565.71     28.65 o 
   9   5   9        0.63      -15.34     16.80 o 
  -9   6   9      316.22      375.30     27.46 o 
  -8   6   9      244.97      279.15     24.49 o 
  -7   6   9      240.31      255.26     17.86 o 
  -6   6   9      169.68      196.97     16.55 o 
  -5   6   9     1209.16     1152.21     66.36 o 
  -4   6   9     1693.82     1641.80     89.94 o 
  -3   6   9       99.78       80.58     16.53 o 
  -2   6   9       80.73       75.34     15.69 o 
  -1   6   9     1203.87     1185.06     25.21 o 
   0   6   9     3457.66     3556.60     57.10 o 
   1   6   9      648.67      640.47     17.37 o 
   2   6   9     1872.21     1932.59     28.55 o 
   3   6   9      167.07      185.47     12.95 o 
   4   6   9     1804.71     1899.14     35.61 o 
   5   6   9      684.46      660.58     64.11 o 
   6   6   9     3870.51     3899.48     57.84 o 
   7   6   9       47.22       42.23     17.99 o 
   8   6   9       10.68       16.33     17.42 o 
   9   6   9       26.44       33.04     19.37 o 
  -9   7   9      156.75      180.37     24.51 o 
  -8   7   9      541.69      559.50     36.70 o 
  -7   7   9     1618.35     1562.96     91.67 o 
  -6   7   9      429.15      388.96     19.80 o 
  -5   7   9       64.84       58.66     13.30 o 
  -4   7   9      270.80      281.10     16.68 o 
  -3   7   9      767.74      773.90     22.58 o 
  -2   7   9     2021.00     1974.39     69.62 o 
  -1   7   9     1758.28     1773.22     41.80 o 
   0   7   9      129.49      134.27     11.09 o 
   1   7   9      824.21      870.38     27.62 o 
   2   7   9      615.35      602.35     17.78 o 
   3   7   9     2296.58     2401.20     44.90 o 
   4   7   9      719.78      725.85     31.25 o 
   5   7   9       12.85        0.66     14.36 o 
   6   7   9      330.93      345.48     23.88 o 
   7   7   9     2018.40     2065.64     49.39 o 
   8   7   9      533.35      505.78     32.00 o 
  -9   8   9      101.15      117.09     22.96 o 
  -8   8   9       27.48       16.47     17.17 o 
  -7   8   9        0.53        2.93     16.43 o 
  -6   8   9       60.41       61.29     13.82 o 
  -5   8   9      219.38      207.31     17.49 o 
  -4   8   9      655.27      658.82     30.77 o 
  -3   8   9      224.92      203.82     16.76 o 
  -2   8   9      409.76      399.92     43.52 o 
  -1   8   9        3.89       10.51      8.65 o 
   0   8   9      177.36      210.69     13.69 o 
   1   8   9       52.35       56.90     12.11 o 
   2   8   9     1758.78     1778.53     31.66 o 
   3   8   9        2.09      -15.06     11.09 o 
   4   8   9       82.62       55.04     17.12 o 
   5   8   9       49.33       12.56     16.36 o 
   6   8   9      339.37      336.01     24.06 o 
   7   8   9       19.16       -1.39     16.89 o 
   8   8   9       27.70       17.08     19.15 o 
  -8   9   9     1018.09      937.71     84.06 o 
  -7   9   9     2046.30     1899.56    226.36 o 
  -6   9   9      604.59      581.09     22.79 o 
  -5   9   9       72.62       55.70     14.20 o 
  -4   9   9      171.66      190.09     17.18 o 
  -3   9   9     1527.77     1427.36     63.13 o 
  -2   9   9     2391.19     2217.91    100.52 o 
  -1   9   9     3691.72     3786.23     90.52 o 
   0   9   9      211.68      233.32     13.71 o 
   1   9   9      306.67      316.35     15.88 o 
   2   9   9      591.21      530.90     20.66 o 
   3   9   9     4484.51     4542.94    163.31 o 
   4   9   9      404.21      401.14     25.39 o 
   5   9   9      429.48      396.08     24.73 o 
   6   9   9        6.53       -0.85     17.28 o 
   7   9   9     1477.50     1503.86     67.95 o 
  -8  10   9      110.50      119.81     43.42 o 
  -7  10   9      100.42      130.15     23.19 o 
  -6  10   9      408.76      357.36     35.52 o 
  -5  10   9      837.78      704.73     49.90 o 
  -4  10   9      834.21      830.90     46.25 o 
  -3  10   9        0.30       -9.37     14.23 o 
  -2  10   9       62.28       43.08     13.58 o 
  -1  10   9      155.83      163.70     15.74 o 
   0  10   9     1622.81     1644.20     31.87 o 
   1  10   9      211.44      243.80     15.57 o 
   2  10   9      144.33      175.22     17.21 o 
   3  10   9       89.99       78.85     18.39 o 
   4  10   9      885.32      895.86     32.51 o 
   5  10   9       19.62      -14.98     16.19 o 
   6  10   9      892.80      911.59     34.31 o 
   7  10   9        4.33      -16.66     17.28 o 
  -7  11   9      239.23      213.61     39.26 o 
  -6  11   9      169.69      183.42     24.39 o 
  -5  11   9       82.85       79.44     15.98 o 
  -4  11   9      389.93      372.38     21.17 o 
  -3  11   9      237.12      212.24     18.57 o 
  -2  11   9      630.66      626.02     29.05 o 
  -1  11   9     1218.20     1263.23     34.67 o 
   0  11   9       60.76       68.03     13.07 o 
   1  11   9       71.09       88.16     19.45 o 
   2  11   9      681.45      690.42     29.31 o 
   3  11   9      315.97      330.87     24.72 o 
   4  11   9      187.52      183.14     23.15 o 
   5  11   9      312.00      313.52     25.26 o 
   6  11   9        0.05      -33.04     16.52 o 
  -6  12   9      212.80      220.28     63.47 o 
  -5  12   9     1517.30     1420.25    166.73 o 
  -4  12   9     1630.64     1507.03     52.94 o 
  -3  12   9      159.14      171.41     23.10 o 
  -2  12   9        0.01      -19.36     10.97 o 
  -1  12   9      501.76      507.04     18.93 o 
   0  12   9     1628.78     1631.27     29.11 o 
   1  12   9      321.73      332.47     17.24 o 
   2  12   9     1459.88     1523.88     40.81 o 
   3  12   9       80.11       89.88     19.53 o 
   4  12   9      331.10      387.60     26.75 o 
   5  12   9      298.32      314.19     27.73 o 
  -5  13   9       30.76       23.16     19.52 o 
  -4  13   9        0.95      -13.84     18.23 o 
  -3  13   9      117.91      139.16     22.76 o 
  -2  13   9        1.14       -2.62     12.03 o 
  -1  13   9       44.19       46.97     13.81 o 
   0  13   9      184.46      176.57     15.98 o 
   1  13   9       48.70       24.60     16.73 o 
   2  13   9       92.01       93.86     28.80 o 
   3  13   9      516.62      477.97     62.83 o 
   4  13   9      267.63      230.06     25.47 o 
  -3  14   9      469.59      467.42     43.42 o 
  -2  14   9       13.05       -9.82     12.80 o 
  -1  14   9      649.10      635.82     24.76 o 
   0  14   9      337.17      284.51     17.48 o 
   1  14   9     1373.32     1343.00     40.58 o 
   2  14   9      284.56      328.48     26.49 o 
   3  14   9       13.43       -7.35     17.50 o 
  -9   0  10     1611.01     1488.50     58.88 o 
  -8   0  10     2612.15     2257.18     67.84 o 
  -7   0  10      497.48      410.26     35.63 o 
  -6   0  10     1577.78     1601.78     56.32 o 
  -5   0  10      351.38      347.32     32.85 o 
  -4   0  10     1411.71     1382.04     51.20 o 
  -3   0  10     1756.68     1623.12     53.76 o 
  -2   0  10     5636.97     5511.52     91.74 o 
  -1   0  10      111.22      116.27     22.83 o 
   0   0  10      502.09      542.32     34.78 o 
   1   0  10      421.18      407.06     31.36 o 
   2   0  10     1777.29     1832.62     54.62 o 
   3   0  10     1773.23     1863.13     54.62 o 
   4   0  10      210.05      208.11     19.31 o 
   5   0  10      193.42      223.08     30.08 o 
   6   0  10      803.06      883.16     91.74 o 
   7   0  10     1856.44     1749.21     57.60 o 
   8   0  10      374.46      417.94     36.70 o 
  -9   1  10      378.23      385.40     27.88 o 
  -8   1  10      220.83      222.94     26.67 o 
  -7   1  10        3.58       -7.30     15.50 o 
  -6   1  10      251.81      219.91     22.18 o 
  -5   1  10     1148.45     1050.38     33.11 o 
  -4   1  10        8.40      -10.15     13.49 o 
  -3   1  10      191.87      229.76     20.35 o 
  -2   1  10      115.96      113.13     17.84 o 
  -1   1  10     1099.37     1034.42     30.62 o 
   0   1  10      628.23      676.39     25.87 o 
   1   1  10     2315.54     2351.68     33.82 o 
   2   1  10      114.25      140.86     13.91 o 
   3   1  10      258.63      269.11     16.09 o 
   4   1  10      601.95      576.54     20.31 o 
   5   1  10      127.55      161.35     15.24 o 
   6   1  10      361.88      434.79     19.91 o 
   7   1  10       46.14       21.59     17.57 o 
   8   1  10      115.48      101.10     20.94 o 
  -9   2  10      250.85      297.13     26.78 o 
  -8   2  10      802.26      740.80     35.63 o 
  -7   2  10      258.54      275.44     24.03 o 
  -6   2  10       66.16       82.40     17.45 o 
  -5   2  10      331.89      303.86     40.75 o 
  -4   2  10     1015.53     1013.32     40.96 o 
  -3   2  10     1202.72     1135.33     33.11 o 
  -2   2  10      856.61      871.19     21.19 o 
  -1   2  10      209.30      222.84     13.07 o 
   0   2  10       88.56      120.77     13.48 o 
   1   2  10      548.62      550.39     19.62 o 
   2   2  10     1991.84     2120.99     32.95 o 
   3   2  10     1060.49     1150.65     25.62 o 
   4   2  10       25.06       23.96     11.40 o 
   5   2  10       83.92      102.04     14.24 o 
   6   2  10      150.63      189.97     20.89 o 
   7   2  10      512.27      551.49     39.26 o 
   8   2  10      694.14      639.82     42.67 o 
  -9   3  10      894.69      852.62     33.63 o 
  -8   3  10      109.47      130.68     21.17 o 
  -7   3  10        3.07       11.47     16.85 o 
  -6   3  10      661.69      676.32     28.70 o 
  -5   3  10     3017.45     3063.57    136.41 o 
  -4   3  10      213.35      203.95     15.78 o 
  -3   3  10      844.00      858.48     28.18 o 
  -2   3  10      260.90      236.84     13.56 o 
  -1   3  10     2087.74     2184.83     29.12 o 
   0   3  10      660.18      697.49     21.08 o 
   1   3  10     1017.74     1067.94     24.87 o 
   2   3  10      116.64      103.00     13.32 o 
   3   3  10      432.93      449.91     18.89 o 
   4   3  10     1061.62     1068.99     25.35 o 
   5   3  10     1386.97     1524.65     39.04 o 
   6   3  10      822.86      803.03     43.10 o 
   7   3  10        5.68      -17.39     15.54 o 
   8   3  10      747.25      736.58     31.73 o 
  -9   4  10       83.48       61.23     31.57 o 
  -8   4  10       12.16       46.49     26.88 o 
  -7   4  10      652.11      627.86     22.99 o 
  -6   4  10      361.04      390.89     19.19 o 
  -5   4  10      239.15      244.77     17.92 o 
  -4   4  10       18.87       24.46     11.86 o 
  -3   4  10      190.69      177.58     19.87 o 
  -2   4  10      682.60      674.42     19.34 o 
  -1   4  10       45.07       52.14     17.31 o 
   0   4  10       60.77       59.38     12.74 o 
   1   4  10      149.96      170.81     15.18 o 
   2   4  10        3.27      -13.72     10.38 o 
   3   4  10      126.99      149.66     15.01 o 
   4   4  10       12.97       -6.69     10.96 o 
   5   4  10        0.01      -12.47     12.14 o 
   6   4  10       11.31      -15.33     16.46 o 
   7   4  10       34.58       25.76     17.65 o 
   8   4  10       90.52       95.75     21.31 o 
  -8   5  10       87.09       70.64     16.00 o 
  -7   5  10      547.65      533.27     26.03 o 
  -6   5  10     1495.53     1481.61     62.29 o 
  -5   5  10     1299.17     1311.13     51.57 o 
  -4   5  10     1703.60     1735.63     34.72 o 
  -3   5  10        1.04       10.96     14.04 o 
  -2   5  10      529.18      516.42     18.91 o 
  -1   5  10     3180.71     3227.16    103.44 o 
   0   5  10     4663.07     4841.18    106.40 o 
   1   5  10      864.01      948.80     25.06 o 
   2   5  10      123.15      140.99     14.64 o 
   3   5  10      348.28      380.07     21.50 o 
   4   5  10     1778.61     1886.08     72.46 o 
   5   5  10     2850.12     2764.90     80.86 o 
   6   5  10     1248.28     1231.93     94.19 o 
   7   5  10       30.44        8.62     17.01 o 
   8   5  10      154.50      115.79     21.72 o 
  -8   6  10      235.16      265.92     26.15 o 
  -7   6  10       81.38      117.27     19.59 o 
  -6   6  10      198.50      215.39     18.36 o 
  -5   6  10      436.99      418.06     24.56 o 
  -4   6  10      492.02      487.51     20.67 o 
  -3   6  10      118.83      136.58     18.95 o 
  -2   6  10      235.83      242.86     14.90 o 
  -1   6  10        0.84       -2.79     12.44 o 
   0   6  10      511.44      532.86     17.81 o 
   1   6  10      859.66      866.21     38.81 o 
   2   6  10     1484.02     1521.34     43.95 o 
   3   6  10      281.13      307.64     15.48 o 
   4   6  10        9.21       -5.12     14.85 o 
   5   6  10       99.89      110.59     19.45 o 
   6   6  10      410.14      399.87     39.79 o 
   7   6  10      512.48      470.29     27.98 o 
  -8   7  10      207.76      227.56     25.60 o 
  -7   7  10      301.69      326.71     20.58 o 
  -6   7  10      168.20      189.41     19.27 o 
  -5   7  10        2.54      -16.26     12.07 o 
  -4   7  10     1391.14     1362.92     57.41 o 
  -3   7  10       29.71       10.32     15.48 o 
  -2   7  10       28.00       22.02     13.01 o 
  -1   7  10      169.74      211.29     14.92 o 
   0   7  10     1496.78     1507.66     48.10 o 
   1   7  10      245.49      253.69     19.15 o 
   2   7  10       17.15       15.53     10.82 o 
   3   7  10       10.47        2.81     13.67 o 
   4   7  10      668.49      662.84     29.10 o 
   5   7  10      620.62      585.66     35.52 o 
   6   7  10      210.40      235.80     32.43 o 
   7   7  10        0.20      -21.47     18.09 o 
  -7   8  10     2337.05     2488.09    207.16 o 
  -6   8  10        1.49      -27.93     13.96 o 
  -5   8  10       95.86      109.14     15.18 o 
  -4   8  10      869.17      820.98     37.15 o 
  -3   8  10     2227.37     2163.03     46.14 o 
  -2   8  10      675.41      660.72     20.27 o 
  -1   8  10     1019.36     1045.66     23.74 o 
   0   8  10        5.31        3.35      9.88 o 
   1   8  10     1206.65     1253.62     24.85 o 
   2   8  10     1120.68     1169.48     24.50 o 
   3   8  10     1572.90     1653.81     40.81 o 
   4   8  10      279.31      278.84     24.21 o 
   5   8  10       20.67       23.50     16.73 o 
   6   8  10     1096.72     1097.38     36.96 o 
  -7   9  10       24.04       28.93     19.24 o 
  -6   9  10        2.74      -15.62     13.83 o 
  -5   9  10       13.63      -16.48     12.95 o 
  -4   9  10       16.63        3.91     14.30 o 
  -3   9  10      197.48      246.77     61.34 o 
  -2   9  10       14.56       10.59     11.63 o 
  -1   9  10       39.73       27.65     10.55 o 
   0   9  10       24.63       16.31     10.39 o 
   1   9  10       11.33        6.29     10.70 o 
   2   9  10      121.42      131.57     16.08 o 
   3   9  10      162.28      164.74     21.84 o 
   4   9  10       41.56       40.66     18.03 o 
   5   9  10       11.70      -24.35     18.03 o 
   6   9  10       43.54       28.60     19.84 o 
  -6  10  10        0.24       25.05     18.94 o 
  -5  10  10       30.81       28.66     15.03 o 
  -4  10  10      508.29      489.57     23.17 o 
  -3  10  10     1756.96     1649.75     89.71 o 
  -2  10  10      316.40      294.02     15.18 o 
  -1  10  10      584.84      575.25     17.83 o 
   0  10  10        0.10       -2.41     11.45 o 
   1  10  10     1093.59     1241.87     29.87 o 
   2  10  10     1091.37     1090.64     65.18 o 
   3  10  10      550.41      567.40     29.32 o 
   4  10  10      127.79      168.88     22.12 o 
   5  10  10       48.70       54.07     20.51 o 
  -5  11  10      636.36      625.27     26.54 o 
  -4  11  10     1363.84     1354.52     57.98 o 
  -3  11  10       94.17       89.77     17.08 o 
  -2  11  10      343.76      347.77     16.37 o 
  -1  11  10      314.44      322.53     17.53 o 
   0  11  10     1498.98     1459.69     28.47 o 
   1  11  10      133.02      115.81     16.30 o 
   2  11  10       18.71       32.91     18.22 o 
   3  11  10      143.96      148.72     22.81 o 
   4  11  10      406.38      447.10     28.97 o 
  -4  12  10       58.51       66.90     17.51 o 
  -3  12  10        0.39       -7.23     14.61 o 
  -2  12  10      203.15      219.77     17.59 o 
  -1  12  10       11.78        6.90     15.25 o 
   0  12  10        0.16      -11.71     12.67 o 
   1  12  10       59.52       67.36     25.60 o 
   2  12  10      104.71      120.39     21.14 o 
   3  12  10       21.23        9.82     19.56 o 
  -1  13  10      289.93      315.83     19.83 o 
   0  13  10      952.83      913.34     28.48 o 
  -7   1  11      271.41      277.31     26.24 o 
  -6   1  11        0.41       -6.14     22.08 o 
  -5   1  11      284.88      323.74     32.21 o 
  -4   1  11      868.15      853.15     31.72 o 
  -3   1  11     2902.70     2852.70     51.59 o 
  -2   1  11       33.21       10.65     15.00 o 
  -1   1  11        2.63      -16.02     13.27 o 
   0   1  11        1.32       -9.18     20.16 o 
   1   1  11     1390.94     1397.72     36.72 o 
   2   1  11      864.36      911.05     31.15 o 
   3   1  11     1110.07     1270.91     34.85 o 
   4   1  11       18.70        0.91     15.16 o 
   5   1  11     1490.16     1813.54     41.54 o 
   6   1  11      287.04      374.63     35.20 o 
   7   1  11      598.29      579.65     41.60 o 
  -7   2  11      417.20      374.71     55.47 o 
  -6   2  11     1164.92     1029.10     41.92 o 
  -5   2  11      141.17      114.93     19.68 o 
  -4   2  11      154.45      175.19     50.03 o 
  -3   2  11       71.45       59.25     17.56 o 
  -2   2  11      933.56      930.84     32.34 o 
  -1   2  11      249.78      245.77     21.42 o 
   0   2  11     2401.64     2469.08     84.80 o 
   1   2  11       68.05       50.67     16.46 o 
   2   2  11      889.64     1009.69     32.66 o 
   3   2  11       12.59        3.44     11.70 o 
   4   2  11     1096.11     1142.68     27.71 o 
   5   2  11      715.54      745.05     30.01 o 
   6   2  11        0.03      -24.31     36.06 o 
   7   2  11        5.43       12.16     26.88 o 
  -7   3  11       67.58      116.23     21.08 o 
  -6   3  11       70.36       72.79     19.55 o 
  -5   3  11      245.00      257.09     23.88 o 
  -4   3  11      487.06      528.53     27.68 o 
  -3   3  11       72.93       66.99     18.00 o 
  -2   3  11      339.99      312.34     27.95 o 
  -1   3  11      200.88      218.94     24.75 o 
   0   3  11      938.50      954.39     32.43 o 
   1   3  11      130.01      133.82     15.67 o 
   2   3  11      538.56      519.00     21.35 o 
   3   3  11      265.15      280.08     18.26 o 
   4   3  11       47.82       48.16     13.39 o 
   5   3  11       27.18       18.62     17.06 o 
   6   3  11      735.76      649.42     42.46 o 
  -7   4  11     1017.32      975.38     36.02 o 
  -6   4  11     1626.80     1430.52     84.38 o 
  -5   4  11      530.00      501.76     28.54 o 
  -4   4  11       63.02       33.70     17.82 o 
  -3   4  11      398.09      409.06     25.87 o 
  -2   4  11     1557.20     1625.57     51.21 o 
  -1   4  11     2739.74     2775.55     74.06 o 
   0   4  11     2228.83     2226.22     36.59 o 
   1   4  11       52.12       53.34     13.51 o 
   2   4  11     1140.60     1176.08     28.83 o 
   3   4  11      994.40     1067.23     33.81 o 
   4   4  11     1673.76     1823.15     36.33 o 
   5   4  11      335.83      345.74     52.70 o 
   6   4  11        7.90       -0.85     25.39 o 
  -7   5  11        1.08      -34.33     17.17 o 
  -6   5  11        0.22        8.47     17.60 o 
  -5   5  11       44.79       67.98     15.43 o 
  -4   5  11       58.21       59.04     24.96 o 
  -3   5  11      604.94      601.43     20.24 o 
  -2   5  11      275.32      268.65     16.35 o 
  -1   5  11       19.35       24.09     11.50 o 
   0   5  11       17.31       16.10     12.43 o 
   1   5  11      538.33      548.54     22.02 o 
   2   5  11        1.77       -8.45     20.95 o 
   3   5  11       40.77       44.69     14.01 o 
   4   5  11       57.80       48.89     18.09 o 
   5   5  11      729.21      845.48     47.36 o 
   6   5  11        4.88      -35.63     25.39 o 
  -6   6  11      365.98      344.26     20.48 o 
  -5   6  11      646.38      594.52     30.84 o 
  -4   6  11        2.61        1.19     15.47 o 
  -3   6  11       13.81       -6.80     11.55 o 
  -2   6  11      669.74      642.58     20.25 o 
  -1   6  11     2670.17     2782.50     61.34 o 
   0   6  11       66.80       72.19     14.89 o 
   1   6  11       57.25       34.07     14.08 o 
   2   6  11        0.50      -23.82     11.91 o 
   3   6  11     1719.10     1800.80     45.50 o 
   4   6  11      791.78      802.13     32.19 o 
   5   6  11     1172.33     1134.35     52.27 o 
  -6   7  11        0.72       -6.45     13.70 o 
  -5   7  11      103.62       96.07     15.99 o 
  -4   7  11     1277.12     1228.98     37.82 o 
  -3   7  11      383.77      367.72     22.67 o 
  -2   7  11      521.46      555.43     19.93 o 
  -1   7  11        8.23       11.59     12.13 o 
   0   7  11      524.86      570.51     27.50 o 
   1   7  11     1463.62     1474.44     32.37 o 
   2   7  11     1099.04     1172.27     67.97 o 
   3   7  11      313.28      324.77     24.96 o 
   4   7  11       74.40       31.36     25.81 o 
   5   7  11      107.08       75.74     27.95 o 
  -5   8  11       24.20        2.81     14.66 o 
  -4   8  11       17.65       39.45     18.55 o 
  -3   8  11       22.50       13.33     12.97 o 
  -2   8  11        9.46        4.16     14.20 o 
  -1   8  11      447.52      464.65     21.59 o 
   0   8  11       68.38       54.00     15.08 o 
   1   8  11      103.16       91.79     15.72 o 
   2   8  11       17.16       14.28     13.79 o 
   3   8  11      244.63      282.47     33.71 o 
   4   8  11      112.66       69.34     29.01 o 
  -4   9  11     1805.11     1730.71    103.37 o 
  -3   9  11      439.15      428.91     20.01 o 
  -2   9  11      611.25      618.42     21.23 o 
  -1   9  11        3.68      -10.74     12.84 o 
   0   9  11      506.38      534.30     30.55 o 
   1   9  11      107.68      115.20     16.86 o 
   2   9  11     1616.96     1582.16     59.95 o 
   3   9  11      197.47      180.28     33.28 o 
  -3  10  11      100.06       77.78     15.88 o 
  -2  10  11      166.06      186.75     16.96 o 
  -1  10  11      567.65      611.47     21.69 o 
   0  10  11       12.03       -8.15     17.36 o 
   1  10  11       68.83       47.68     19.06 o 
   2  10  11       13.36        0.85     25.81 o 
  -5   0  12     1686.83     1720.62     63.58 o 
  -4   0  12      219.93      159.58     32.43 o 
  -3   0  12     1569.82     1629.73     60.59 o 
  -2   0  12       22.86       47.79     24.53 o 
  -1   0  12      188.17      213.98     33.07 o 
   0   0  12      127.69      152.11     29.87 o 
   1   0  12      418.63      452.08     37.76 o 
   2   0  12      276.77      273.51     32.21 o 
   3   0  12        0.63      -28.59     21.55 o 
   4   0  12      405.55      427.33     36.91 o 
  -5   1  12       45.27       40.03     19.50 o 
  -4   1  12       64.60       86.59     19.68 o 
  -3   1  12        0.71        6.40     18.99 o 
  -2   1  12      497.23      526.12     28.04 o 
  -1   1  12        0.25      -10.53     15.50 o 
   0   1  12       23.08       -0.95     16.43 o 
   1   1  12      105.34      112.20     20.80 o 
   2   1  12      136.30      200.32     36.80 o 
   3   1  12      293.08      305.61     23.61 o 
   4   1  12       14.25       37.28     16.76 o 
  -5   2  12      588.56      592.54     38.51 o 
  -4   2  12      864.16      834.75     34.09 o 
  -3   2  12      419.65      417.99     26.46 o 
  -2   2  12       13.19       26.68     18.56 o 
  -1   2  12      622.32      659.84     53.76 o 
   0   2  12     1362.94     1364.30     91.10 o 
   1   2  12     1678.94     1707.50     42.91 o 
   2   2  12     1196.67     1337.34     40.00 o 
   3   2  12      202.67      218.42     23.06 o 
   4   2  12      124.55      150.36     20.84 o 
  -5   3  12        0.19      -13.24     18.45 o 
  -4   3  12       66.58       81.66     24.11 o 
  -3   3  12      112.33      116.02     35.95 o 
  -2   3  12     1432.42     1496.42     41.18 o 
  -1   3  12      528.92      584.37     28.58 o 
   0   3  12       65.64       62.16     18.55 o 
   1   3  12      105.72       91.79     19.23 o 
   2   3  12      574.36      653.31     73.71 o 
   3   3  12      564.00      570.15     28.50 o 
   4   3  12      339.55      389.07     25.76 o 
  -5   4  12       98.79      100.02     21.20 o 
  -4   4  12      173.35      203.86     24.46 o 
  -3   4  12      131.16      154.41     22.35 o 
  -2   4  12       60.61       43.28     24.32 o 
  -1   4  12       51.30       23.06     18.06 o 
   0   4  12       26.65       45.74     17.20 o 
   1   4  12      126.55      139.03     27.73 o 
   2   4  12        8.21        1.62     16.82 o 
   3   4  12      115.76      124.12     17.86 o 
   4   4  12       88.40       83.22     53.66 o 
  -4   5  12      127.67      163.60     22.81 o 
  -3   5  12      855.84      894.45     45.55 o 
  -2   5  12      748.59      791.05     33.53 o 
  -1   5  12     1878.90     1977.63     85.23 o 
   0   5  12      205.70      231.87     19.57 o 
   1   5  12      118.67      143.07     17.15 o 
   2   5  12     1353.23     1467.18     83.18 o 
   3   5  12     1146.64     1290.29    109.72 o 
  -3   6  12      199.57      170.94     23.96 o 
  -2   6  12        2.17        3.85     12.83 o 
  -1   6  12      337.74      365.62     22.38 o 
   0   6  12      157.35      170.71     18.80 o 
   1   6  12      364.11      413.14     48.65 o 
   2   6  12      282.42      306.48     30.00 o 
  -2   7  12       95.28       86.44     15.69 o 
  -1   7  12      375.81      368.72     22.35 o 
   0   7  12      146.40      142.19     18.66 o 
   1   7  12       97.28      118.58     17.52 o 
                                                 
